# Supplementary material for: Design and validation of an open-source modular Microplate Photoirradiation System for high-throughput photobiology experiments
Source: PLoS One. 2018 Oct 5;13(10):e0203597. doi: 10.1371/journal.pone.0203597 (PMC6173374; doi:10.1371/journal.pone.0203597)
Supplement: S1 Data — (XLSX) [file pone.0203597.s005.xlsx]

## Sheet: Fig5D
plotData	Increasing Duration, 6h ALA
Group	CellType	ALA	ALAincubation	duration	irradiance	Fluence	Frequency	DutyCycle	Mean	SD	n	plate 1	plate2	plate 3	plate 4	plate 5
1	WT	ALA	6hrs	0	0	0	0	0	-2.01991	7.21033	31	2399	2466	2467	2506	2508
2	WT	ALA	6hrs	150	1.5	0.225	0	1	18.5929	8.08479	26	2399	2466	2467	2506	2508
3	WT	ALA	6hrs	300	1.5	0.45	0	1	24.5931	6.4455	25	2399	2466	2467	2506	2508
4	WT	ALA	6hrs	600	1.5	0.9	0	1	38.9382	6.52772	26	2399	2466	2467	2506	2508
5	WT	ALA	6hrs	1200	1.5	1.8	0	1	50.3605	6.63362	26	2399	2466	2467	2506	2508
contrast	estimate	SE	df	t.ratio	p.value
1 vs 2	-20.6128	1.8667	129	-11.0423	0
1 vs 3	-26.613	1.8869	129	-14.1041	0
1 vs 4	-40.9581	1.8667	129	-21.9414	0
1 vs 5	-52.3804	1.8667	129	-28.0604	0
2 vs 3	-6.00026	1.96623	129	-3.05166	0.0227733
2 vs 4	-20.3453	1.94685	129	-10.4504	1.03e-14
2 vs 5	-31.7676	1.94685	129	-16.3174	0
3 vs 4	-14.3451	1.96623	129	-7.29573	2.68e-10
3 vs 5	-25.7674	1.96623	129	-13.105	0
4 vs 5	-11.4223	1.94685	129	-5.86707	3.5e-07

## Sheet: Fig5E
plotData	Increasing Duration, 24h ALA
Group	CellType	ALA	ALAincubation	duration	irradiance	Fluence	Frequency	DutyCycle	Drug	Mean	SD	n	plate 1	plate2	plate 3	plate 4	plate 5
1	WT	ALA	24hrs	0	0	0	0	0	No Treatment	-7.74825	13.4974	37	2368	2435	2476	2485	2486
2	WT	ALA	24hrs	150	1.5	0.225	0	1	No Treatment	7.88533	8.2261	32	2368	2435	2476	2485	2486
3	WT	ALA	24hrs	600	1.5	0.9	0	1	No Treatment	26.1141	5.38027	32	2368	2435	2476	2485	2486
4	WT	ALA	24hrs	300	1.5	0.45	0	1	No Treatment	17.7861	7.37778	33	2368	2435	2476	2485	2486
5	WT	ALA	24hrs	1200	1.5	1.8	0	1	No Treatment	40.4852	3.87068	32	2368	2435	2476	2485	2486
contrast	estimate	SE	df	t.ratio	p.value
1 vs 2	-15.6336	2.06318	161	-7.57743	2.62e-11
1 vs 3	-33.8623	2.06318	161	-16.4127	0
1 vs 4	-25.5344	2.04634	161	-12.478	0
1 vs 5	-48.2335	2.06318	161	-23.3783	0
2 vs 3	-18.2287	2.13662	161	-8.53157	1.42e-13
2 vs 4	-9.90079	2.12037	161	-4.66936	6.16e-05
2 vs 5	-32.5999	2.13662	161	-15.2577	0
3 vs 4	8.32795	2.12037	161	3.92759	0.00118653
3 vs 5	-14.3712	2.13662	161	-6.72611	2.88e-09
4 vs 5	-22.6991	2.12037	161	-10.7052	2.74e-14

## Sheet: Fig5F
plotData	Increasing Durarion, 36h ALA
Group	CellType	ALA	ALAincubation	duration	irradiance	Fluence	Frequency	DutyCycle	Drug	Mean	SD	n	plate 1	plate2	plate 3	plate 4	plate 5	plate 6
1	WT	ALA	36hrs	0	0	0	0	0	No Treatment	-1.80006	4.56097	37	2492	2493	2497	2480	2481	2382
2	WT	ALA	36hrs	150	1.5	0.225	0	1	No Treatment	9.83109	8.52762	31	2492	2493	2497	2480	2481	2382
3	WT	ALA	36hrs	600	1.5	0.9	0	1	No Treatment	24.3416	9.60226	33	2492	2493	2497	2480	2481	2382
4	WT	ALA	36hrs	300	1.5	0.45	0	1	No Treatment	16.4543	7.108	33	2492	2493	2497	2480	2481	2382
5	WT	ALA	36hrs	1200	1.5	1.8	0	1	No Treatment	37.7048	14.663	33	2492	2493	2497	2480	2481	2382
contrast	estimate	SE	df	t.ratio	p.value
1 vs 2	-11.6312	2.29383	162	-5.07062	1.06e-05
1 vs 3	-26.1416	2.2557	162	-11.5892	1.2e-13
1 vs 4	-18.2544	2.2557	162	-8.09256	1.47e-12
1 vs 5	-39.5049	2.2557	162	-17.5134	1.08e-13
2 vs 3	-14.5105	2.35636	162	-6.15801	5.58e-08
2 vs 4	-6.6232	2.35636	162	-2.81078	0.0435091
2 vs 5	-27.8737	2.35636	162	-11.8292	1.15e-13
3 vs 4	7.88728	2.31925	162	3.40079	0.00745654
3 vs 5	-13.3633	2.31925	162	-5.7619	4.06e-07
4 vs 5	-21.2505	2.31925	162	-9.16269	1.57e-13

## Sheet: Fig5G
plotData	Pulsation
Group	CellType	ALA	ALAincubation	duration	irradiance	Fluence	Frequency	DutyCycle	Drug	Mean	SD	n	plate 1	plate2	plate 3	plate 4
1	WT	ALA	24hrs	0.01	4.5	1.35	25	0.25	No Treatment	43.4662	6.54147	24	2487	2438	2439	2477
2	WT	ALA	24hrs	0.05	4.5	1.35	10	0.5	No Treatment	35.1617	5.61853	24	2487	2438	2439	2477
3	WT	ALA	24hrs	0.05	4.5	1.35	5	0.25	No Treatment	42.6299	7.07169	24	2487	2438	2439	2477
4	WT	ALA	24hrs	0.1	4.5	1.35	5	0.5	No Treatment	34.7364	7.49401	22	2487	2438	2439	2477
5	WT	ALA	24hrs	0.1	4.5	1.35	3.33333	0.333333	No Treatment	39.0645	6.93579	23	2487	2438	2439	2477
6	WT	ALA	24hrs	0.25	4.5	1.35	1	0.25	No Treatment	41.1231	5.90077	23	2487	2438	2439	2477
7	WT	ALA	24hrs	0.5	4.5	1.35	0.5	0.25	No Treatment	43.044	6.97791	20	2487	2438	2439	2477
8	WT	ALA	24hrs	300	4.5	1.35	0	1	No Treatment	31.5838	8.52612	21	2487	2438	2439	2477
contrast	estimate	SE	df	t.ratio	p.value
1 vs 2	8.3045	1.99266	173	4.16754	0.00123851
1 vs 3	0.836341	1.99266	173	0.41971	0.999891
1 vs 4	8.7298	2.03745	173	4.28468	0.00078281
1 vs 5	4.40171	2.01421	173	2.18533	0.36578
1 vs 6	2.34315	2.01421	173	1.16331	0.941111
1 vs 7	0.422213	2.08992	173	0.202023	0.999999
1 vs 8	11.8824	2.0626	173	5.76088	1.04e-06
2 vs 3	-7.46816	1.99266	173	-3.74783	0.0058245
2 vs 4	0.425301	2.03745	173	0.208742	0.999999
2 vs 5	-3.90279	2.01421	173	-1.93763	0.527131
2 vs 6	-5.96135	2.01421	173	-2.95965	0.0673616
2 vs 7	-7.88229	2.08992	173	-3.77157	0.00535851
2 vs 8	3.57789	2.0626	173	1.73465	0.664627
3 vs 4	7.89346	2.03745	173	3.87419	0.00371472
3 vs 5	3.56537	2.01421	173	1.77011	0.641054
3 vs 6	1.50681	2.01421	173	0.748092	0.995317
3 vs 7	-0.414127	2.08992	173	-0.198155	0.999999
3 vs 8	11.046	2.0626	173	5.3554	7.38e-06
4 vs 5	-4.32809	2.05852	173	-2.10252	0.417479
4 vs 6	-6.38665	2.05852	173	-3.10254	0.0454059
4 vs 7	-8.30759	2.13266	173	-3.8954	0.00343973
4 vs 8	3.15259	2.1059	173	1.49703	0.808162
5 vs 6	-2.05856	2.03552	173	-1.01132	0.972229
5 vs 7	-3.9795	2.11047	173	-1.8856	0.562663
5 vs 8	7.48068	2.08342	173	3.59057	0.00998482
6 vs 7	-1.92094	2.11047	173	-0.910193	0.984765
6 vs 8	9.53924	2.08342	173	4.57864	0.000236019
7 vs 8	11.4602	2.15671	173	5.31373	8.98e-06

## Sheet: Fig5C
plotData	96 vs 24well
Group	CellType	ALA	ALAincubation	duration	irradiance	Fluence	Drug	Batch	Frequency	DutyCycle	Mean	SD	n	plate 1	plate2	plate 3
1	WT	ALA	24hrs	1200	0	0	No Treatment	24Well	0	1	-1.44299	7.05464	9	2442	2444	2445
2	WT	ALA	24hrs	1200	0.75	0.9	No Treatment	24Well	0	1	39.1917	2.97126	8	2442	2444	2445
3	WT	ALA	24hrs	1200	1.5	1.8	No Treatment	24Well	0	1	55.0892	3.92903	8	2442	2444	2445
4	WT	ALA	24hrs	1200	3	3.6	No Treatment	24Well	0	1	66.0648	1.59275	9	2442	2444	2445
5	WT	ALA	24hrs	1200	4.5	5.4	No Treatment	24Well	0	1	73.794	1.6192	9	2442	2444	2445
6	WT	ALA	24hrs	1200	6	7.2	No Treatment	24Well	0	1	77.8645	1.29319	9	2442	2444	2445
7	WT	ALA	24hrs	1200	0	0	No Treatment	96Well	0	1	1.55217	6.88261	17	2438	2439	2477
8	WT	ALA	24hrs	1200	0.75	0.9	No Treatment	96Well	0	1	36.7531	5.30089	21	2438	2439	2477
9	WT	ALA	24hrs	1200	1.5	1.8	No Treatment	96Well	0	1	48.7994	6.6685	17	2438	2439	2477
10	WT	ALA	24hrs	1200	4.5	5.4	No Treatment	96Well	0	1	69.8141	4.89396	20	2438	2439	2477
11	WT	ALA	24hrs	1200	3	3.6	No Treatment	96Well	0	1	65.0134	6.86914	21	2438	2439	2477
12	WT	ALA	24hrs	1200	6	7.2	No Treatment	96Well	0	1	76.3701	5.5498	20	2438	2439	2477
ANOVA
contrast	estimate	SE	df	t.ratio	p.value
1 vs 2	-40.6347	2.6495	156	-15.3368	1.33e-15
1 vs 3	-56.5322	2.6495	156	-21.337	1.33e-15
1 vs 4	-67.5078	2.57039	156	-26.2637	1.33e-15
1 vs 5	-75.237	2.57039	156	-29.2707	1.33e-15
1 vs 6	-79.3075	2.57039	156	-30.8543	1.33e-15
1 vs 7	-2.99516	2.24774	156	-1.33252	0.973531
1 vs 8	-38.1961	2.17237	156	-17.5827	1.33e-15
1 vs 9	-50.2424	2.24774	156	-22.3524	1.33e-15
1 vs 10	-71.2571	2.18861	156	-32.5582	1.33e-15
1 vs 11	-66.4564	2.17237	156	-30.5916	1.33e-15
1 vs 12	-77.813	2.18861	156	-35.5537	1.33e-15
2 vs 3	-15.8975	2.72631	156	-5.83116	1.99e-06
2 vs 4	-26.8731	2.6495	156	-10.1427	1.07e-13
2 vs 5	-34.6023	2.6495	156	-13.06	1.78e-15
2 vs 6	-38.6729	2.6495	156	-14.5963	1.33e-15
2 vs 7	37.6395	2.33779	156	16.1005	1.33e-15
2 vs 8	2.43854	2.26542	156	1.07642	0.995267
2 vs 9	-9.6077	2.33779	156	-4.10974	0.00358398
2 vs 10	-30.6224	2.28099	156	-13.425	1.44e-15
2 vs 11	-25.8217	2.26542	156	-11.3982	3.87e-14
2 vs 12	-37.1784	2.28099	156	-16.2992	1.33e-15
3 vs 4	-10.9756	2.6495	156	-4.14253	0.00317135
3 vs 5	-18.7048	2.6495	156	-7.05975	3.39e-09
3 vs 6	-22.7753	2.6495	156	-8.5961	6.51e-13
3 vs 7	53.537	2.33779	156	22.9007	1.33e-15
3 vs 8	18.3361	2.26542	156	8.09388	1.02e-11
3 vs 9	6.28983	2.33779	156	2.6905	0.241009
3 vs 10	-14.7249	2.28099	156	-6.45548	8.49e-08
3 vs 11	-9.92415	2.26542	156	-4.3807	0.00126901
3 vs 12	-21.2808	2.28099	156	-9.32964	1.17e-13
4 vs 5	-7.72917	2.57039	156	-3.00701	0.116455
4 vs 6	-11.7997	2.57039	156	-4.59063	0.00054485
4 vs 7	64.5127	2.24774	156	28.7011	1.33e-15
4 vs 8	29.3117	2.17237	156	13.4929	1.44e-15
4 vs 9	17.2654	2.24774	156	7.68125	1.07e-10
4 vs 10	-3.7493	2.18861	156	-1.7131	0.859615
4 vs 11	1.05147	2.17237	156	0.484018	0.999998
4 vs 12	-10.3052	2.18861	156	-4.70858	0.000333862
5 vs 6	-4.07054	2.57039	156	-1.58363	0.912527
5 vs 7	72.2418	2.24774	156	32.1398	1.33e-15
5 vs 8	37.0409	2.17237	156	17.0509	1.33e-15
5 vs 9	24.9946	2.24774	156	11.1199	6.13e-14
5 vs 10	3.97987	2.18861	156	1.81845	0.805478
5 vs 11	8.78064	2.17237	156	4.04195	0.00460091
5 vs 12	-2.57605	2.18861	156	-1.17703	0.98999
6 vs 7	76.3124	2.24774	156	33.9507	1.33e-15
6 vs 8	41.1114	2.17237	156	18.9246	1.33e-15
6 vs 9	29.0652	2.24774	156	12.9308	2.11e-15
6 vs 10	8.05041	2.18861	156	3.67833	0.0163252
6 vs 11	12.8512	2.17237	156	5.91573	1.31e-06
6 vs 12	1.49449	2.18861	156	0.68285	0.999933
7 vs 8	-35.201	1.77895	156	-19.7875	1.33e-15
7 vs 9	-47.2472	1.87023	156	-25.2628	1.33e-15
7 vs 10	-68.262	1.79873	156	-37.9501	1.33e-15
7 vs 11	-63.4612	1.77895	156	-35.6735	1.33e-15
7 vs 12	-74.8179	1.79873	156	-41.5948	1.33e-15
8 vs 9	-12.0462	1.77895	156	-6.77156	1.61e-08
8 vs 10	-33.061	1.70362	156	-19.4063	1.33e-15
8 vs 11	-28.2602	1.68271	156	-16.7944	1.33e-15
8 vs 12	-39.6169	1.70362	156	-23.2546	1.33e-15
9 vs 10	-21.0147	1.79873	156	-11.6831	2.41e-14
9 vs 11	-16.214	1.77895	156	-9.11438	1.42e-13
9 vs 12	-27.5707	1.79873	156	-15.3278	1.33e-15
10 vs 11	4.80077	1.70362	156	2.81798	0.182893
10 vs 12	-6.55592	1.72427	156	-3.80215	0.0107607
11 vs 12	-11.3567	1.70362	156	-6.66622	2.81e-08

## Sheet: Fig6A
plotData	Fluence, 6h ALA
Group	CellType	ALA	ALAincubation	duration	irradiance	Fluence	Frequency	DutyCycle	Drug	Mean	SD	n	plate 1	plate2	plate 3		Duration	0	150	300	150	75	600	300	150	150	1200	600	300	150	300	1200	600	300	600	1200	600	1200	1200
1	WT	ALA	6hrs	0	0	0	0	0	No Treatment	-4.84355	5.70096	17	2399	2466	2467		Irradiance	0	0.75	0.75	1.5	6	0.75	1.5	3	4.5	0.75	1.5	3	6	4.5	1.5	3	6	4.5	3	6	4.5	6
2	WT	ALA	6hrs	75	6	0.45	0	1	No Treatment	17.007	4.59628	12	2399	2466	2467		Fluence	0	0.1125	0.225	0.225	0.45	0.45	0.45	0.45	0.675	0.9	0.9	0.9	0.9	1.35	1.8	1.8	1.8	2.7	3.6	3.6	5.4	7.2
3	WT	ALA	6hrs	150	0.75	0.1125	0	1	No Treatment	10.1397	5.37606	12	2399	2466	2467
4	WT	ALA	6hrs	300	0.75	0.225	0	1	No Treatment	17.3931	3.63017	12	2399	2466	2467
5	WT	ALA	6hrs	600	0.75	0.45	0	1	No Treatment	25.0353	5.23931	12	2399	2466	2467
6	WT	ALA	6hrs	1200	0.75	0.9	0	1	No Treatment	35.9087	2.28986	12	2399	2466	2467
7	WT	ALA	6hrs	150	1.5	0.225	0	1	No Treatment	14.2792	3.68904	12	2399	2466	2467
8	WT	ALA	6hrs	300	1.5	0.45	0	1	No Treatment	21.4952	5.06849	12	2399	2466	2467
9	WT	ALA	6hrs	600	1.5	0.9	0	1	No Treatment	33.9056	2.75398	12	2399	2466	2467
10	WT	ALA	6hrs	1200	1.5	1.8	0	1	No Treatment	45.7429	3.35677	11	2399	2466	2467
11	WT	ALA	6hrs	150	3	0.45	0	1	No Treatment	18.5141	5.75178	12	2399	2466	2467
12	WT	ALA	6hrs	300	3	0.9	0	1	No Treatment	30.9259	2.69799	12	2399	2466	2467
13	WT	ALA	6hrs	600	3	1.8	0	1	No Treatment	43.0746	3.04137	12	2399	2466	2467
14	WT	ALA	6hrs	1200	3	3.6	0	1	No Treatment	56.6333	2.95198	12	2399	2466	2467
15	WT	ALA	6hrs	150	4.5	0.675	0	1	No Treatment	22.7275	1.79068	12	2399	2466	2467
16	WT	ALA	6hrs	300	4.5	1.35	0	1	No Treatment	35.9715	2.43438	12	2399	2466	2467
17	WT	ALA	6hrs	600	4.5	2.7	0	1	No Treatment	48.435	3.75227	12	2399	2466	2467
18	WT	ALA	6hrs	1200	4.5	5.4	0	1	No Treatment	63.8319	2.32128	12	2399	2466	2467
19	WT	ALA	6hrs	150	6	0.9	0	1	No Treatment	24.4904	1.90479	12	2399	2466	2467
20	WT	ALA	6hrs	300	6	1.8	0	1	No Treatment	37.1862	2.64492	12	2399	2466	2467
21	WT	ALA	6hrs	600	6	3.6	0	1	No Treatment	52.2128	2.84319	12	2399	2466	2467
22	WT	ALA	6hrs	1200	6	7.2	0	1	No Treatment	69.1132	1.77268	12	2399	2466	2467
contrast	estimate	SE	df	t.ratio	p.value
1 vs 2	-21.8505	1.40167	246	-15.5889	7.01e-14
1 vs 3	-14.9833	1.40167	246	-10.6896	2.38e-13
1 vs 4	-22.2367	1.40167	246	-15.8644	7.01e-14
1 vs 5	-29.8788	1.40167	246	-21.3166	7.01e-14
1 vs 6	-40.7523	1.40167	246	-29.0741	7.01e-14
1 vs 7	-19.1228	1.40167	246	-13.6428	7.01e-14
1 vs 8	-26.3387	1.40167	246	-18.7909	7.01e-14
1 vs 9	-38.7492	1.40167	246	-27.645	7.01e-14
1 vs 10	-50.5864	1.43854	246	-35.1652	7.01e-14
1 vs 11	-23.3576	1.40167	246	-16.6641	7.01e-14
1 vs 12	-35.7694	1.40167	246	-25.5191	7.01e-14
1 vs 13	-47.9181	1.40167	246	-34.1864	7.01e-14
1 vs 14	-61.4768	1.40167	246	-43.8597	7.01e-14
1 vs 15	-27.5711	1.40167	246	-19.6701	7.01e-14
1 vs 16	-40.8151	1.40167	246	-29.1189	7.01e-14
1 vs 17	-53.2785	1.40167	246	-38.0107	7.01e-14
1 vs 18	-68.6754	1.40167	246	-48.9954	7.01e-14
1 vs 19	-29.3339	1.40167	246	-20.9278	7.01e-14
1 vs 20	-42.0298	1.40167	246	-29.9855	7.01e-14
1 vs 21	-57.0564	1.40167	246	-40.706	7.01e-14
1 vs 22	-73.9567	1.40167	246	-52.7632	7.01e-14
2 vs 3	6.86722	1.5177	246	4.52475	0.00187261
2 vs 4	-0.386142	1.5177	246	-0.254425	1
2 vs 5	-8.02829	1.5177	246	-5.28977	5.93e-05
2 vs 6	-18.9018	1.5177	246	-12.4542	7.25e-14
2 vs 7	2.72775	1.5177	246	1.79729	0.973767
2 vs 8	-4.4882	1.5177	246	-2.95723	0.297642
2 vs 9	-16.8987	1.5177	246	-11.1344	1.74e-13
2 vs 10	-28.7359	1.55181	246	-18.5176	7.01e-14
2 vs 11	-1.50711	1.5177	246	-0.993024	0.999995
2 vs 12	-13.9189	1.5177	246	-9.17104	2.75e-13
2 vs 13	-26.0676	1.5177	246	-17.1757	7.01e-14
2 vs 14	-39.6263	1.5177	246	-26.1094	7.01e-14
2 vs 15	-5.72055	1.5177	246	-3.76922	0.0322462
2 vs 16	-18.9645	1.5177	246	-12.4956	7.14e-14
2 vs 17	-31.428	1.5177	246	-20.7076	7.01e-14
2 vs 18	-46.8249	1.5177	246	-30.8525	7.01e-14
2 vs 19	-7.48339	1.5177	246	-4.93074	0.000319241
2 vs 20	-20.1793	1.5177	246	-13.2959	7.01e-14
2 vs 21	-35.2059	1.5177	246	-23.1968	7.01e-14
2 vs 22	-52.1062	1.5177	246	-34.3323	7.01e-14
3 vs 4	-7.25337	1.5177	246	-4.77917	0.000628847
3 vs 5	-14.8955	1.5177	246	-9.81452	2.79e-13
3 vs 6	-25.769	1.5177	246	-16.9789	7.01e-14
3 vs 7	-4.13947	1.5177	246	-2.72746	0.456871
3 vs 8	-11.3554	1.5177	246	-7.48198	2.99e-10
3 vs 9	-23.7659	1.5177	246	-15.6591	7.01e-14
3 vs 10	-35.6031	1.55181	246	-22.9429	7.01e-14
3 vs 11	-8.37434	1.5177	246	-5.51777	1.93e-05
3 vs 12	-20.7861	1.5177	246	-13.6958	7.01e-14
3 vs 13	-32.9348	1.5177	246	-21.7005	7.01e-14
3 vs 14	-46.4936	1.5177	246	-30.6342	7.01e-14
3 vs 15	-12.5878	1.5177	246	-8.29397	1.96e-12
3 vs 16	-25.8318	1.5177	246	-17.0203	7.01e-14
3 vs 17	-38.2952	1.5177	246	-25.2324	7.01e-14
3 vs 18	-53.6922	1.5177	246	-35.3773	7.01e-14
3 vs 19	-14.3506	1.5177	246	-9.45549	2.78e-13
3 vs 20	-27.0465	1.5177	246	-17.8207	7.01e-14
3 vs 21	-42.0731	1.5177	246	-27.7216	7.01e-14
3 vs 22	-58.9734	1.5177	246	-38.8571	7.01e-14
4 vs 5	-7.64215	1.5177	246	-5.03534	0.000197647
4 vs 6	-18.5156	1.5177	246	-12.1998	7.47e-14
4 vs 7	3.1139	1.5177	246	2.05172	0.905748
4 vs 8	-4.10205	1.5177	246	-2.70281	0.475544
4 vs 9	-16.5125	1.5177	246	-10.88	2.13e-13
4 vs 10	-28.3498	1.55181	246	-18.2688	7.01e-14
4 vs 11	-1.12097	1.5177	246	-0.738598	1
4 vs 12	-13.5328	1.5177	246	-8.91661	3.06e-13
4 vs 13	-25.6815	1.5177	246	-16.9213	7.01e-14
4 vs 14	-39.2402	1.5177	246	-25.855	7.01e-14
4 vs 15	-5.33441	1.5177	246	-3.51479	0.0719804
4 vs 16	-18.5784	1.5177	246	-12.2411	7.41e-14
4 vs 17	-31.0419	1.5177	246	-20.4532	7.01e-14
4 vs 18	-46.4388	1.5177	246	-30.5981	7.01e-14
4 vs 19	-7.09725	1.5177	246	-4.67631	0.00098468
4 vs 20	-19.7931	1.5177	246	-13.0415	7.01e-14
4 vs 21	-34.8197	1.5177	246	-22.9424	7.01e-14
4 vs 22	-51.7201	1.5177	246	-34.0779	7.01e-14
5 vs 6	-10.8735	1.5177	246	-7.16443	2.08e-09
5 vs 7	10.756	1.5177	246	7.08706	3.32e-09
5 vs 8	3.54009	1.5177	246	2.33254	0.753865
5 vs 9	-8.87039	1.5177	246	-5.84462	3.62e-06
5 vs 10	-20.7076	1.55181	246	-13.3442	7.01e-14
5 vs 11	6.52118	1.5177	246	4.29674	0.00472036
5 vs 12	-5.89062	1.5177	246	-3.88127	0.0220381
5 vs 13	-18.0393	1.5177	246	-11.8859	8.72e-14
5 vs 14	-31.598	1.5177	246	-20.8197	7.01e-14
5 vs 15	2.30774	1.5177	246	1.52055	0.996432
5 vs 16	-10.9363	1.5177	246	-7.2058	1.62e-09
5 vs 17	-23.3997	1.5177	246	-15.4179	7.01e-14
5 vs 18	-38.7966	1.5177	246	-25.5627	7.01e-14
5 vs 19	0.5449	1.5177	246	0.35903	1
5 vs 20	-12.151	1.5177	246	-8.00617	1.11e-11
5 vs 21	-27.1776	1.5177	246	-17.9071	7.01e-14
5 vs 22	-44.0779	1.5177	246	-29.0425	7.01e-14
6 vs 7	21.6295	1.5177	246	14.2515	7.01e-14
6 vs 8	14.4136	1.5177	246	9.49697	2.69e-13
6 vs 9	2.00308	1.5177	246	1.31981	0.999505
6 vs 10	-9.83415	1.55181	246	-6.3372	2.53e-07
6 vs 11	17.3947	1.5177	246	11.4612	1.24e-13
6 vs 12	4.98286	1.5177	246	3.28316	0.137943
6 vs 13	-7.16584	1.5177	246	-4.72151	0.000809551
6 vs 14	-20.7246	1.5177	246	-13.6552	7.01e-14
6 vs 15	13.1812	1.5177	246	8.68498	4.06e-13
6 vs 16	-0.0627826	1.5177	246	-0.0413669	1
6 vs 17	-12.5263	1.5177	246	-8.25343	2.48e-12
6 vs 18	-27.9232	1.5177	246	-18.3983	7.01e-14
6 vs 19	11.4184	1.5177	246	7.52346	2.31e-10
6 vs 20	-1.27751	1.5177	246	-0.841738	1
6 vs 21	-16.3041	1.5177	246	-10.7426	2.33e-13
6 vs 22	-33.2045	1.5177	246	-21.8781	7.01e-14
7 vs 8	-7.21595	1.5177	246	-4.75452	0.000700811
7 vs 9	-19.6264	1.5177	246	-12.9317	7.03e-14
7 vs 10	-31.4637	1.55181	246	-20.2754	7.01e-14
7 vs 11	-4.23487	1.5177	246	-2.79031	0.410351
7 vs 12	-16.6467	1.5177	246	-10.9683	1.99e-13
7 vs 13	-28.7954	1.5177	246	-18.973	7.01e-14
7 vs 14	-42.3541	1.5177	246	-27.9067	7.01e-14
7 vs 15	-8.44831	1.5177	246	-5.56651	1.51e-05
7 vs 16	-21.6923	1.5177	246	-14.2929	7.01e-14
7 vs 17	-34.1558	1.5177	246	-22.5049	7.01e-14
7 vs 18	-49.5527	1.5177	246	-32.6498	7.01e-14
7 vs 19	-10.2111	1.5177	246	-6.72803	2.75e-08
7 vs 20	-22.907	1.5177	246	-15.0932	7.01e-14
7 vs 21	-37.9336	1.5177	246	-24.9941	7.01e-14
7 vs 22	-54.834	1.5177	246	-36.1296	7.01e-14
8 vs 9	-12.4105	1.5177	246	-8.17715	3.88e-12
8 vs 10	-24.2477	1.55181	246	-15.6254	7.01e-14
8 vs 11	2.98108	1.5177	246	1.96421	0.936163
8 vs 12	-9.43071	1.5177	246	-6.21381	5e-07
8 vs 13	-21.5794	1.5177	246	-14.2185	7.01e-14
8 vs 14	-35.1381	1.5177	246	-23.1522	7.01e-14
8 vs 15	-1.23236	1.5177	246	-0.811989	1
8 vs 16	-14.4764	1.5177	246	-9.53833	2.86e-13
8 vs 17	-26.9398	1.5177	246	-17.7504	7.01e-14
8 vs 18	-42.3367	1.5177	246	-27.8953	7.01e-14
8 vs 19	-2.99519	1.5177	246	-1.97351	0.933309
8 vs 20	-15.6911	1.5177	246	-10.3387	2.68e-13
8 vs 21	-30.7177	1.5177	246	-20.2396	7.01e-14
8 vs 22	-47.618	1.5177	246	-31.3751	7.01e-14
9 vs 10	-11.8372	1.55181	246	-7.62801	1.2e-10
9 vs 11	15.3916	1.5177	246	10.1414	2.71e-13
9 vs 12	2.97978	1.5177	246	1.96335	0.936423
9 vs 13	-9.16893	1.5177	246	-6.04132	1.27e-06
9 vs 14	-22.7276	1.5177	246	-14.975	7.01e-14
9 vs 15	11.1781	1.5177	246	7.36516	6.14e-10
9 vs 16	-2.06587	1.5177	246	-1.36118	0.999223
9 vs 17	-14.5293	1.5177	246	-9.57324	2.76e-13
9 vs 18	-29.9263	1.5177	246	-19.7181	7.01e-14
9 vs 19	9.41529	1.5177	246	6.20365	5.29e-07
9 vs 20	-3.28059	1.5177	246	-2.16155	0.855946
9 vs 21	-18.3072	1.5177	246	-12.0624	7.98e-14
9 vs 22	-35.2075	1.5177	246	-23.1979	7.01e-14
10 vs 11	27.2288	1.55181	246	17.5465	7.01e-14
10 vs 12	14.817	1.55181	246	9.5482	2.83e-13
10 vs 13	2.66831	1.55181	246	1.71948	0.983913
10 vs 14	-10.8904	1.55181	246	-7.01787	5.01e-09
10 vs 15	23.0154	1.55181	246	14.8313	7.01e-14
10 vs 16	9.77137	1.55181	246	6.29674	3.17e-07
10 vs 17	-2.6921	1.55181	246	-1.73481	0.982213
10 vs 18	-18.089	1.55181	246	-11.6567	1.02e-13
10 vs 19	21.2525	1.55181	246	13.6953	7.01e-14
10 vs 20	8.55664	1.55181	246	5.51397	1.97e-05
10 vs 21	-6.46997	1.55181	246	-4.1693	0.00773028
10 vs 22	-23.3703	1.55181	246	-15.06	7.01e-14
11 vs 12	-12.4118	1.5177	246	-8.17801	3.86e-12
11 vs 13	-24.5605	1.5177	246	-16.1827	7.01e-14
11 vs 14	-38.1192	1.5177	246	-25.1164	7.01e-14
11 vs 15	-4.21344	1.5177	246	-2.7762	0.420645
11 vs 16	-17.4574	1.5177	246	-11.5025	1.23e-13
11 vs 17	-29.9209	1.5177	246	-19.7146	7.01e-14
11 vs 18	-45.3178	1.5177	246	-29.8595	7.01e-14
11 vs 19	-5.97628	1.5177	246	-3.93771	0.0180864
11 vs 20	-18.6722	1.5177	246	-12.3029	7.36e-14
11 vs 21	-33.6988	1.5177	246	-22.2038	7.01e-14
11 vs 22	-50.5991	1.5177	246	-33.3393	7.01e-14
12 vs 13	-12.1487	1.5177	246	-8.00467	1.13e-11
12 vs 14	-25.7074	1.5177	246	-16.9384	7.01e-14
12 vs 15	8.19835	1.5177	246	5.40182	3.43e-05
12 vs 16	-5.04564	1.5177	246	-3.32453	0.123555
12 vs 17	-17.5091	1.5177	246	-11.5366	1.17e-13
12 vs 18	-32.906	1.5177	246	-21.6815	7.01e-14
12 vs 19	6.43552	1.5177	246	4.2403	0.00588547
12 vs 20	-6.26037	1.5177	246	-4.1249	0.00914169
12 vs 21	-21.287	1.5177	246	-14.0258	7.01e-14
12 vs 22	-38.1873	1.5177	246	-25.1613	7.01e-14
13 vs 14	-13.5587	1.5177	246	-8.93372	3.01e-13
13 vs 15	20.3471	1.5177	246	13.4065	7.01e-14
13 vs 16	7.10306	1.5177	246	4.68014	0.00096855
13 vs 17	-5.36041	1.5177	246	-3.53192	0.0683836
13 vs 18	-20.7573	1.5177	246	-13.6768	7.01e-14
13 vs 19	18.5842	1.5177	246	12.245	7.43e-14
13 vs 20	5.88833	1.5177	246	3.87977	0.0221532
13 vs 21	-9.13828	1.5177	246	-6.02113	1.42e-06
13 vs 22	-26.0386	1.5177	246	-17.1566	7.01e-14
14 vs 15	33.9058	1.5177	246	22.3402	7.01e-14
14 vs 16	20.6618	1.5177	246	13.6139	7.01e-14
14 vs 17	8.19831	1.5177	246	5.40179	3.43e-05
14 vs 18	-7.1986	1.5177	246	-4.74309	0.000736772
14 vs 19	32.1429	1.5177	246	21.1787	7.01e-14
14 vs 20	19.4471	1.5177	246	12.8135	7.05e-14
14 vs 21	4.42045	1.5177	246	2.91259	0.32597
14 vs 22	-12.4799	1.5177	246	-8.22288	2.94e-12
15 vs 16	-13.244	1.5177	246	-8.72635	3.69e-13
15 vs 17	-25.7075	1.5177	246	-16.9384	7.01e-14
15 vs 18	-41.1044	1.5177	246	-27.0833	7.01e-14
15 vs 19	-1.76284	1.5177	246	-1.16152	0.999931
15 vs 20	-14.4587	1.5177	246	-9.52672	2.88e-13
15 vs 21	-29.4853	1.5177	246	-19.4276	7.01e-14
15 vs 22	-46.3857	1.5177	246	-30.5631	7.01e-14
16 vs 17	-12.4635	1.5177	246	-8.21206	3.14e-12
16 vs 18	-27.8604	1.5177	246	-18.3569	7.01e-14
16 vs 19	11.4812	1.5177	246	7.56483	1.79e-10
16 vs 20	-1.21472	1.5177	246	-0.800371	1
16 vs 21	-16.2413	1.5177	246	-10.7013	2.36e-13
16 vs 22	-33.1417	1.5177	246	-21.8367	7.01e-14
17 vs 18	-15.3969	1.5177	246	-10.1449	2.7e-13
17 vs 19	23.9446	1.5177	246	15.7769	7.01e-14
17 vs 20	11.2487	1.5177	246	7.41169	4.61e-10
17 vs 21	-3.77787	1.5177	246	-2.4892	0.64058
17 vs 22	-20.6782	1.5177	246	-13.6247	7.01e-14
18 vs 19	39.3415	1.5177	246	25.9218	7.01e-14
18 vs 20	26.6457	1.5177	246	17.5566	7.01e-14
18 vs 21	11.6191	1.5177	246	7.65568	1.01e-10
18 vs 22	-5.28128	1.5177	246	-3.47979	0.079824
19 vs 20	-12.6959	1.5177	246	-8.3652	1.33e-12
19 vs 21	-27.7225	1.5177	246	-18.2661	7.01e-14
19 vs 22	-44.6228	1.5177	246	-29.4016	7.01e-14
20 vs 21	-15.0266	1.5177	246	-9.90089	2.77e-13
20 vs 22	-31.9269	1.5177	246	-21.0364	7.01e-14
21 vs 22	-16.9003	1.5177	246	-11.1355	1.74e-13

## Sheet: Fig6B
plotData	Fluence, 24h ALA
Group	CellType	ALA	ALAincubation	duration	irradiance	Fluence	Frequency	DutyCycle	Drug	Mean	SD	n	plate 1	plate2	plate 3
1	WT	ALA	24hrs	0	0	0	0	0	No Treatment	-0.123252	14.0997	17	2368	2435	2476
2	WT	ALA	24hrs	75	6	0.45	0	1	No Treatment	18.762	12.1521	12	2368	2435	2476
3	WT	ALA	24hrs	150	0.75	0.1125	0	1	No Treatment	10.5453	9.94128	12	2368	2435	2476
4	WT	ALA	24hrs	300	0.75	0.225	0	1	No Treatment	14.7806	8.07982	12	2368	2435	2476
5	WT	ALA	24hrs	600	0.75	0.45	0	1	No Treatment	24.3601	10.0067	12	2368	2435	2476
6	WT	ALA	24hrs	1200	0.75	0.9	0	1	No Treatment	30.1332	6.35757	12	2368	2435	2476
7	WT	ALA	24hrs	150	1.5	0.225	0	1	No Treatment	12.7396	8.40165	12	2368	2435	2476
8	WT	ALA	24hrs	300	1.5	0.45	0	1	No Treatment	21.3625	10.9707	12	2368	2435	2476
9	WT	ALA	24hrs	600	1.5	0.9	0	1	No Treatment	28.7309	7.10226	12	2368	2435	2476
10	WT	ALA	24hrs	1200	1.5	1.8	0	1	No Treatment	38.3575	5.65488	12	2368	2435	2476
11	WT	ALA	24hrs	150	3	0.45	0	1	No Treatment	19.7605	10.7773	12	2368	2435	2476
12	WT	ALA	24hrs	300	3	0.9	0	1	No Treatment	25.6062	6.78349	12	2368	2435	2476
13	WT	ALA	24hrs	600	3	1.8	0	1	No Treatment	35.4062	4.85658	12	2368	2435	2476
14	WT	ALA	24hrs	1200	3	3.6	0	1	No Treatment	55.0726	4.46812	12	2368	2435	2476
15	WT	ALA	24hrs	150	4.5	0.675	0	1	No Treatment	21.7896	8.16579	12	2368	2435	2476
16	WT	ALA	24hrs	300	4.5	1.35	0	1	No Treatment	29.5846	5.35931	11	2368	2435	2476
17	WT	ALA	24hrs	600	4.5	2.7	0	1	No Treatment	45.931	5.85224	11	2368	2435	2476
18	WT	ALA	24hrs	1200	4.5	5.4	0	1	No Treatment	63.1551	3.94207	12	2368	2435	2476
19	WT	ALA	24hrs	150	6	0.9	0	1	No Treatment	23.3093	6.46976	12	2368	2435	2476
20	WT	ALA	24hrs	300	6	1.8	0	1	No Treatment	34.7509	8.18664	11	2368	2435	2476
21	WT	ALA	24hrs	600	6	3.6	0	1	No Treatment	51.5024	3.9955	12	2368	2435	2476
22	WT	ALA	24hrs	1200	6	7.2	0	1	No Treatment	67.7619	3.09649	12	2368	2435	2476
contrast	estimate	SE	df	t.ratio	p.value
1 vs 2	-18.8852	3.08847	244	-6.11475	8.67e-07
1 vs 3	-10.6686	3.08847	244	-3.45432	0.0860344
1 vs 4	-14.9039	3.08847	244	-4.82564	0.00051401
1 vs 5	-24.4833	3.08847	244	-7.92732	1.86e-11
1 vs 6	-30.2564	3.08847	244	-9.79657	1.47e-13
1 vs 7	-12.8628	3.08847	244	-4.16478	0.00788087
1 vs 8	-21.4858	3.08847	244	-6.95677	7.32e-09
1 vs 9	-28.8541	3.08847	244	-9.34252	1.53e-13
1 vs 10	-38.4807	3.08847	244	-12.4595	0
1 vs 11	-19.8838	3.08847	244	-6.43807	1.46e-07
1 vs 12	-25.7294	3.08847	244	-8.33079	1.51e-12
1 vs 13	-35.5295	3.08847	244	-11.5039	0
1 vs 14	-55.1959	3.08847	244	-17.8716	0
1 vs 15	-21.9129	3.08847	244	-7.09505	3.22e-09
1 vs 16	-29.7079	3.1697	244	-9.37245	1.47e-13
1 vs 17	-46.0543	3.1697	244	-14.5295	0
1 vs 18	-63.2784	3.08847	244	-20.4886	0
1 vs 19	-23.4326	3.08847	244	-7.58711	1.59e-10
1 vs 20	-34.8741	3.1697	244	-11.0023	6.02e-14
1 vs 21	-51.6256	3.08847	244	-16.7156	0
1 vs 22	-67.8851	3.08847	244	-21.9802	0
2 vs 3	8.21668	3.34414	244	2.45704	0.664865
2 vs 4	3.98139	3.34414	244	1.19056	0.999897
2 vs 5	-5.59806	3.34414	244	-1.67399	0.988195
2 vs 6	-11.3712	3.34414	244	-3.40034	0.100346
2 vs 7	6.02244	3.34414	244	1.80089	0.973182
2 vs 8	-2.60055	3.34414	244	-0.777643	1
2 vs 9	-9.96887	3.34414	244	-2.981	0.283232
2 vs 10	-19.5955	3.34414	244	-5.85964	3.37e-06
2 vs 11	-0.99855	3.34414	244	-0.298597	1
2 vs 12	-6.84418	3.34414	244	-2.04662	0.907711
2 vs 13	-16.6442	3.34414	244	-4.97714	0.000259557
2 vs 14	-36.3106	3.34414	244	-10.858	9.02e-14
2 vs 15	-3.02763	3.34414	244	-0.905356	0.999999
2 vs 16	-10.8226	3.4193	244	-3.16516	0.186122
2 vs 17	-27.169	3.4193	244	-7.9458	1.66e-11
2 vs 18	-44.3931	3.34414	244	-13.2749	0
2 vs 19	-4.54733	3.34414	244	-1.35979	0.999233
2 vs 20	-15.9889	3.4193	244	-4.67607	0.000989214
2 vs 21	-32.7404	3.34414	244	-9.79038	1.49e-13
2 vs 22	-48.9999	3.34414	244	-14.6525	0
3 vs 4	-4.23529	3.34414	244	-1.26648	0.999732
3 vs 5	-13.8147	3.34414	244	-4.13103	0.00895178
3 vs 6	-19.5879	3.34414	244	-5.85738	3.41e-06
3 vs 7	-2.19424	3.34414	244	-0.656146	1
3 vs 8	-10.8172	3.34414	244	-3.23468	0.156486
3 vs 9	-18.1856	3.34414	244	-5.43804	2.89e-05
3 vs 10	-27.8121	3.34414	244	-8.31668	1.64e-12
3 vs 11	-9.21523	3.34414	244	-2.75564	0.435846
3 vs 12	-15.0609	3.34414	244	-4.50366	0.00205045
3 vs 13	-24.8609	3.34414	244	-7.43418	4.1e-10
3 vs 14	-44.5273	3.34414	244	-13.315	0
3 vs 15	-11.2443	3.34414	244	-3.3624	0.111515
3 vs 16	-19.0393	3.4193	244	-5.56819	1.51e-05
3 vs 17	-35.3857	3.4193	244	-10.3488	1.33e-13
3 vs 18	-52.6098	3.34414	244	-15.7319	0
3 vs 19	-12.764	3.34414	244	-3.81683	0.0275217
3 vs 20	-24.2055	3.4193	244	-7.0791	3.54e-09
3 vs 21	-40.9571	3.34414	244	-12.2474	0
3 vs 22	-57.2166	3.34414	244	-17.1095	0
4 vs 5	-9.57945	3.34414	244	-2.86455	0.358072
4 vs 6	-15.3526	3.34414	244	-4.59089	0.00142301
4 vs 7	2.04105	3.34414	244	0.610336	1
4 vs 8	-6.58193	3.34414	244	-1.9682	0.934921
4 vs 9	-13.9503	3.34414	244	-4.17156	0.00768064
4 vs 10	-23.5768	3.34414	244	-7.0502	4.2e-09
4 vs 11	-4.97994	3.34414	244	-1.48915	0.997289
4 vs 12	-10.8256	3.34414	244	-3.23718	0.155493
4 vs 13	-20.6256	3.34414	244	-6.1677	6.5e-07
4 vs 14	-40.292	3.34414	244	-12.0486	0
4 vs 15	-7.00902	3.34414	244	-2.09591	0.887247
4 vs 16	-14.804	3.4193	244	-4.32954	0.0041565
4 vs 17	-31.1504	3.4193	244	-9.11018	1.59e-13
4 vs 18	-48.3745	3.34414	244	-14.4655	0
4 vs 19	-8.52872	3.34414	244	-2.55035	0.593554
4 vs 20	-19.9703	3.4193	244	-5.84046	3.73e-06
4 vs 21	-36.7218	3.34414	244	-10.9809	6.58e-14
4 vs 22	-52.9813	3.34414	244	-15.843	0
5 vs 6	-5.77314	3.34414	244	-1.72634	0.983156
5 vs 7	11.6205	3.34414	244	3.47489	0.081043
5 vs 8	2.99752	3.34414	244	0.896349	0.999999
5 vs 9	-4.37081	3.34414	244	-1.30701	0.999571
5 vs 10	-13.9974	3.34414	244	-4.18565	0.00727913
5 vs 11	4.59951	3.34414	244	1.3754	0.999097
5 vs 12	-1.24611	3.34414	244	-0.372626	1
5 vs 13	-11.0462	3.34414	244	-3.30315	0.130912
5 vs 14	-30.7126	3.34414	244	-9.184	1.42e-13
5 vs 15	2.57043	3.34414	244	0.768636	1
5 vs 16	-5.22455	3.4193	244	-1.52796	0.996195
5 vs 17	-21.571	3.4193	244	-6.3086	3e-07
5 vs 18	-38.7951	3.34414	244	-11.6009	0
5 vs 19	1.05073	3.34414	244	0.3142	1
5 vs 20	-10.3908	3.4193	244	-3.03887	0.249801
5 vs 21	-27.1423	3.34414	244	-8.11639	5.64e-12
5 vs 22	-43.4018	3.34414	244	-12.9785	0
6 vs 7	17.3936	3.34414	244	5.20123	9.12e-05
6 vs 8	8.77065	3.34414	244	2.62269	0.537314
6 vs 9	1.40232	3.34414	244	0.419337	1
6 vs 10	-8.22426	3.34414	244	-2.45931	0.663166
6 vs 11	10.3726	3.34414	244	3.10174	0.216498
6 vs 12	4.52702	3.34414	244	1.35372	0.999281
6 vs 13	-5.27305	3.34414	244	-1.5768	0.994305
6 vs 14	-24.9394	3.34414	244	-7.45766	3.54e-10
6 vs 15	8.34356	3.34414	244	2.49498	0.636175
6 vs 16	0.548585	3.4193	244	0.160438	1
6 vs 17	-15.7978	3.4193	244	-4.6202	0.00125662
6 vs 18	-33.0219	3.34414	244	-9.87457	1.54e-13
6 vs 19	6.82386	3.34414	244	2.04054	0.910051
6 vs 20	-4.61767	3.4193	244	-1.35047	0.999306
6 vs 21	-21.3692	3.34414	244	-6.39004	1.91e-07
6 vs 22	-37.6287	3.34414	244	-11.2521	2.04e-14
7 vs 8	-8.62298	3.34414	244	-2.57854	0.571662
7 vs 9	-15.9913	3.34414	244	-4.78189	0.000623786
7 vs 10	-25.6179	3.34414	244	-7.66054	1e-10
7 vs 11	-7.02099	3.34414	244	-2.09949	0.885659
7 vs 12	-12.8666	3.34414	244	-3.84751	0.0247926
7 vs 13	-22.6667	3.34414	244	-6.77803	2.09e-08
7 vs 14	-42.3331	3.34414	244	-12.6589	0
7 vs 15	-9.05007	3.34414	244	-2.70625	0.472959
7 vs 16	-16.845	3.4193	244	-4.92647	0.000326923
7 vs 17	-33.1915	3.4193	244	-9.7071	1.4e-13
7 vs 18	-50.4156	3.34414	244	-15.0758	0
7 vs 19	-10.5698	3.34414	244	-3.16069	0.188158
7 vs 20	-22.0113	3.4193	244	-6.43738	1.46e-07
7 vs 21	-38.7628	3.34414	244	-11.5913	0
7 vs 22	-55.0223	3.34414	244	-16.4534	0
8 vs 9	-7.36833	3.34414	244	-2.20336	0.833574
8 vs 10	-16.9949	3.34414	244	-5.082	0.000159915
8 vs 11	1.602	3.34414	244	0.479046	1
8 vs 12	-4.24363	3.34414	244	-1.26898	0.999724
8 vs 13	-14.0437	3.34414	244	-4.1995	0.00690367
8 vs 14	-33.7101	3.34414	244	-10.0804	1.39e-13
8 vs 15	-0.427089	3.34414	244	-0.127713	1
8 vs 16	-8.22207	3.4193	244	-2.40461	0.703469
8 vs 17	-24.5685	3.4193	244	-7.18525	1.87e-09
8 vs 18	-41.7926	3.34414	244	-12.4973	0
8 vs 19	-1.94679	3.34414	244	-0.582149	1
8 vs 20	-13.3883	3.4193	244	-3.91552	0.0195877
8 vs 21	-30.1398	3.34414	244	-9.01274	1.56e-13
8 vs 22	-46.3994	3.34414	244	-13.8748	0
9 vs 10	-9.62658	3.34414	244	-2.87864	0.348513
9 vs 11	8.97032	3.34414	244	2.6824	0.49117
9 vs 12	3.1247	3.34414	244	0.934381	0.999998
9 vs 13	-6.67538	3.34414	244	-1.99614	0.925963
9 vs 14	-26.3418	3.34414	244	-7.877	2.56e-11
9 vs 15	6.94124	3.34414	244	2.07564	0.895981
9 vs 16	-0.853737	3.4193	244	-0.249682	1
9 vs 17	-17.2002	3.4193	244	-5.03032	0.00020326
9 vs 18	-34.4242	3.34414	244	-10.2939	1.39e-13
9 vs 19	5.42154	3.34414	244	1.62121	0.991962
9 vs 20	-6.01999	3.4193	244	-1.76059	0.979022
9 vs 21	-22.7715	3.34414	244	-6.80938	1.74e-08
9 vs 22	-39.031	3.34414	244	-11.6715	0
10 vs 11	18.5969	3.34414	244	5.56105	1.57e-05
10 vs 12	12.7513	3.34414	244	3.81302	0.0278784
10 vs 13	2.95121	3.34414	244	0.882502	0.999999
10 vs 14	-16.7152	3.34414	244	-4.99835	0.000235508
10 vs 15	16.5678	3.34414	244	4.95429	0.0002881
10 vs 16	8.77285	3.4193	244	2.56569	0.581651
10 vs 17	-7.57358	3.4193	244	-2.21495	0.827059
10 vs 18	-24.7977	3.34414	244	-7.41526	4.6e-10
10 vs 19	15.0481	3.34414	244	4.49985	0.00208304
10 vs 20	3.60659	3.4193	244	1.05478	0.999986
10 vs 21	-13.1449	3.34414	244	-3.93074	0.0185671
10 vs 22	-29.4044	3.34414	244	-8.79283	2.13e-13
11 vs 12	-5.84563	3.34414	244	-1.74802	0.980623
11 vs 13	-15.6457	3.34414	244	-4.67854	0.000978713
11 vs 14	-35.3121	3.34414	244	-10.5594	1.2e-13
11 vs 15	-2.02909	3.34414	244	-0.606759	1
11 vs 16	-9.82406	3.4193	244	-2.87312	0.352242
11 vs 17	-26.1705	3.4193	244	-7.65376	1.05e-10
11 vs 18	-43.3946	3.34414	244	-12.9763	0
11 vs 19	-3.54878	3.34414	244	-1.0612	0.999984
11 vs 20	-14.9903	3.4193	244	-4.38403	0.00334285
11 vs 21	-31.7418	3.34414	244	-9.49178	1.39e-13
11 vs 22	-48.0014	3.34414	244	-14.3539	0
12 vs 13	-9.80007	3.34414	244	-2.93052	0.314484
12 vs 14	-29.4665	3.34414	244	-8.81138	2.03e-13
12 vs 15	3.81654	3.34414	244	1.14126	0.999948
12 vs 16	-3.97844	3.4193	244	-1.16352	0.999929
12 vs 17	-20.3249	3.4193	244	-5.94416	2.16e-06
12 vs 18	-37.5489	3.34414	244	-11.2283	2.78e-14
12 vs 19	2.29684	3.34414	244	0.686826	1
12 vs 20	-9.14469	3.4193	244	-2.67444	0.497288
12 vs 21	-25.8962	3.34414	244	-7.74376	5.95e-11
12 vs 22	-42.1557	3.34414	244	-12.6059	0
13 vs 14	-19.6664	3.34414	244	-5.88085	3.02e-06
13 vs 15	13.6166	3.34414	244	4.07179	0.0111614
13 vs 16	5.82164	3.4193	244	1.70258	0.985622
13 vs 17	-10.5248	3.4193	244	-3.07806	0.228672
13 vs 18	-27.7489	3.34414	244	-8.29776	1.84e-12
13 vs 19	12.0969	3.34414	244	3.61735	0.0526868
13 vs 20	0.655383	3.4193	244	0.191672	1
13 vs 21	-16.0961	3.34414	244	-4.81324	0.000543093
13 vs 22	-32.3557	3.34414	244	-9.67533	1.45e-13
14 vs 15	33.283	3.34414	244	9.95264	1.37e-13
14 vs 16	25.488	3.4193	244	7.45417	3.62e-10
14 vs 17	9.1416	3.4193	244	2.67353	0.497982
14 vs 18	-8.08248	3.34414	244	-2.41691	0.694539
14 vs 19	31.7633	3.34414	244	9.4982	1.37e-13
14 vs 20	20.3218	3.4193	244	5.94326	2.17e-06
14 vs 21	3.57025	3.34414	244	1.06761	0.999983
14 vs 22	-12.6893	3.34414	244	-3.79448	0.0296754
15 vs 16	-7.79498	3.4193	244	-2.2797	0.788275
15 vs 17	-24.1414	3.4193	244	-7.06034	3.96e-09
15 vs 18	-41.3655	3.34414	244	-12.3695	0
15 vs 19	-1.5197	3.34414	244	-0.454436	1
15 vs 20	-12.9612	3.4193	244	-3.79061	0.0300627
15 vs 21	-29.7128	3.34414	244	-8.88502	1.69e-13
15 vs 22	-45.9723	3.34414	244	-13.7471	0
16 vs 17	-16.3464	3.49284	244	-4.67998	0.000972663
16 vs 18	-33.5705	3.4193	244	-9.81796	1.47e-13
16 vs 19	6.27528	3.4193	244	1.83525	0.967275
16 vs 20	-5.16626	3.49284	244	-1.4791	0.997524
16 vs 21	-21.9178	3.4193	244	-6.41002	1.71e-07
16 vs 22	-38.1773	3.4193	244	-11.1652	3.67e-14
17 vs 18	-17.2241	3.4193	244	-5.03732	0.000196792
17 vs 19	22.6217	3.4193	244	6.61589	5.32e-08
17 vs 20	11.1802	3.49284	244	3.20088	0.170421
17 vs 21	-5.57135	3.4193	244	-1.62939	0.991454
17 vs 22	-21.8309	3.4193	244	-6.38461	1.97e-07
18 vs 19	39.8458	3.34414	244	11.9151	0
18 vs 20	28.4043	3.4193	244	8.30704	1.74e-12
18 vs 21	11.6527	3.34414	244	3.48452	0.0787881
18 vs 22	-4.60678	3.34414	244	-1.37757	0.999076
19 vs 20	-11.4415	3.4193	244	-3.34617	0.116586
19 vs 21	-28.1931	3.34414	244	-8.43059	8.59e-13
19 vs 22	-44.4526	3.34414	244	-13.2927	0
20 vs 21	-16.7515	3.4193	244	-4.89911	0.000369946
20 vs 22	-33.011	3.4193	244	-9.65433	1.46e-13
21 vs 22	-16.2595	3.34414	244	-4.86209	0.00043688

## Sheet: Fig6C
plotData	Fluence, 36h ALA
Group	CellType	ALA	ALAincubation	duration	irradiance	Fluence	Frequency	DutyCycle	Drug	Mean	SD	n	plate 1	plate2	plate 3
1	WT	ALA	36hrs	0	0	0	0	0	No Treatment	-1.72875	5.0284	18	2382	2480	2481
2	WT	ALA	36hrs	75	6	0.45	0	1	No Treatment	17.2398	4.00948	12	2382	2480	2481
3	WT	ALA	36hrs	150	0.75	0.1125	0	1	No Treatment	10.257	3.93057	12	2382	2480	2481
4	WT	ALA	36hrs	300	0.75	0.225	0	1	No Treatment	15.5774	3.76827	12	2382	2480	2481
5	WT	ALA	36hrs	600	0.75	0.45	0	1	No Treatment	22.333	3.54217	12	2382	2480	2481
6	WT	ALA	36hrs	1200	0.75	0.9	0	1	No Treatment	27.738	2.73863	12	2382	2480	2481
7	WT	ALA	36hrs	150	1.5	0.225	0	1	No Treatment	13.8397	3.96049	12	2382	2480	2481
8	WT	ALA	36hrs	300	1.5	0.45	0	1	No Treatment	19.6854	3.89533	12	2382	2480	2481
9	WT	ALA	36hrs	600	1.5	0.9	0	1	No Treatment	26.4924	3.75475	12	2382	2480	2481
10	WT	ALA	36hrs	1200	1.5	1.8	0	1	No Treatment	38.374	3.03665	12	2382	2480	2481
11	WT	ALA	36hrs	150	3	0.45	0	1	No Treatment	19.291	3.68199	12	2382	2480	2481
12	WT	ALA	36hrs	300	3	0.9	0	1	No Treatment	25.0412	3.87075	12	2382	2480	2481
13	WT	ALA	36hrs	600	3	1.8	0	1	No Treatment	35.7612	2.21934	12	2382	2480	2481
14	WT	ALA	36hrs	1200	3	3.6	0	1	No Treatment	52.532	3.66597	12	2382	2480	2481
15	WT	ALA	36hrs	150	4.5	0.675	0	1	No Treatment	19.3603	6.12117	12	2382	2480	2481
16	WT	ALA	36hrs	300	4.5	1.35	0	1	No Treatment	29.2709	3.93362	12	2382	2480	2481
17	WT	ALA	36hrs	600	4.5	2.7	0	1	No Treatment	43.5951	3.88478	11	2382	2480	2481
18	WT	ALA	36hrs	1200	4.5	5.4	0	1	No Treatment	58.6181	5.65479	12	2382	2480	2481
19	WT	ALA	36hrs	150	6	0.9	0	1	No Treatment	22.4437	4.86079	12	2382	2480	2481
20	WT	ALA	36hrs	300	6	1.8	0	1	No Treatment	33.5775	3.67168	12	2382	2480	2481
21	WT	ALA	36hrs	600	6	3.6	0	1	No Treatment	50.902	3.07774	12	2382	2480	2481
22	WT	ALA	36hrs	1200	6	7.2	0	1	No Treatment	67.6095	1.50163	11	2382	2480	2481
contrast	estimate	SE	df	t.ratio	p.value
1 vs 2	-18.9685	1.48106	246	-12.8074	7.05e-14
1 vs 3	-11.9858	1.48106	246	-8.09267	6.51e-12
1 vs 4	-17.3062	1.48106	246	-11.685	9.91e-14
1 vs 5	-24.0617	1.48106	246	-16.2463	7.01e-14
1 vs 6	-29.4667	1.48106	246	-19.8957	7.01e-14
1 vs 7	-15.5684	1.48106	246	-10.5117	2.55e-13
1 vs 8	-21.4141	1.48106	246	-14.4586	7.01e-14
1 vs 9	-28.2211	1.48106	246	-19.0546	7.01e-14
1 vs 10	-40.1027	1.48106	246	-27.077	7.01e-14
1 vs 11	-21.0198	1.48106	246	-14.1924	7.01e-14
1 vs 12	-26.7699	1.48106	246	-18.0748	7.01e-14
1 vs 13	-37.49	1.48106	246	-25.3129	7.01e-14
1 vs 14	-54.2608	1.48106	246	-36.6364	7.01e-14
1 vs 15	-21.089	1.48106	246	-14.2391	7.01e-14
1 vs 16	-30.9996	1.48106	246	-20.9307	7.01e-14
1 vs 17	-45.3239	1.52092	246	-29.8003	7.01e-14
1 vs 18	-60.3469	1.48106	246	-40.7457	7.01e-14
1 vs 19	-24.1724	1.48106	246	-16.321	7.01e-14
1 vs 20	-35.3063	1.48106	246	-23.8385	7.01e-14
1 vs 21	-52.6307	1.48106	246	-35.5358	7.01e-14
1 vs 22	-69.3382	1.52092	246	-45.5897	7.01e-14
2 vs 3	6.98278	1.62242	246	4.30392	0.00458865
2 vs 4	1.66236	1.62242	246	1.02462	0.999991
2 vs 5	-5.09319	1.62242	246	-3.13925	0.198065
2 vs 6	-10.4982	1.62242	246	-6.47069	1.2e-07
2 vs 7	3.40011	1.62242	246	2.0957	0.887374
2 vs 8	-2.44559	1.62242	246	-1.50737	0.996818
2 vs 9	-9.25257	1.62242	246	-5.70294	7.55e-06
2 vs 10	-21.1342	1.62242	246	-13.0263	7.01e-14
2 vs 11	-2.05126	1.62242	246	-1.26432	0.99974
2 vs 12	-7.80141	1.62242	246	-4.80849	0.000552427
2 vs 13	-18.5214	1.62242	246	-11.4159	1.3e-13
2 vs 14	-35.2923	1.62242	246	-21.7528	7.01e-14
2 vs 15	-2.12049	1.62242	246	-1.30699	0.999571
2 vs 16	-12.0311	1.62242	246	-7.41551	4.51e-10
2 vs 17	-26.3554	1.65889	246	-15.8874	7.01e-14
2 vs 18	-41.3784	1.62242	246	-25.504	7.01e-14
2 vs 19	-5.2039	1.62242	246	-3.20749	0.167551
2 vs 20	-16.3378	1.62242	246	-10.07	2.73e-13
2 vs 21	-33.6622	1.62242	246	-20.7481	7.01e-14
2 vs 22	-50.3697	1.65889	246	-30.3636	7.01e-14
3 vs 4	-5.32042	1.62242	246	-3.2793	0.139347
3 vs 5	-12.076	1.62242	246	-7.44317	3.8e-10
3 vs 6	-17.481	1.62242	246	-10.7746	2.26e-13
3 vs 7	-3.58267	1.62242	246	-2.20822	0.830887
3 vs 8	-9.42837	1.62242	246	-5.81129	4.31e-06
3 vs 9	-16.2354	1.62242	246	-10.0069	2.83e-13
3 vs 10	-28.117	1.62242	246	-17.3302	7.01e-14
3 vs 11	-9.03404	1.62242	246	-5.56824	1.5e-05
3 vs 12	-14.7842	1.62242	246	-9.11242	2.9e-13
3 vs 13	-25.5042	1.62242	246	-15.7198	7.01e-14
3 vs 14	-42.275	1.62242	246	-26.0567	7.01e-14
3 vs 15	-9.10327	1.62242	246	-5.61091	1.21e-05
3 vs 16	-19.0139	1.62242	246	-11.7194	9.76e-14
3 vs 17	-33.3381	1.65889	246	-20.0967	7.01e-14
3 vs 18	-48.3611	1.62242	246	-29.808	7.01e-14
3 vs 19	-12.1867	1.62242	246	-7.51141	2.49e-10
3 vs 20	-23.3205	1.62242	246	-14.3739	7.01e-14
3 vs 21	-40.6449	1.62242	246	-25.052	7.01e-14
3 vs 22	-57.3525	1.65889	246	-34.5729	7.01e-14
4 vs 5	-6.75555	1.62242	246	-4.16386	0.00789156
4 vs 6	-12.1606	1.62242	246	-7.49531	2.75e-10
4 vs 7	1.73775	1.62242	246	1.07108	0.999982
4 vs 8	-4.10796	1.62242	246	-2.53199	0.607755
4 vs 9	-10.9149	1.62242	246	-6.72755	2.76e-08
4 vs 10	-22.7966	1.62242	246	-14.0509	7.01e-14
4 vs 11	-3.71362	1.62242	246	-2.28894	0.782453
4 vs 12	-9.46377	1.62242	246	-5.83311	3.84e-06
4 vs 13	-20.1838	1.62242	246	-12.4405	7.25e-14
4 vs 14	-36.9546	1.62242	246	-22.7774	7.01e-14
4 vs 15	-3.78285	1.62242	246	-2.33161	0.754491
4 vs 16	-13.6935	1.62242	246	-8.44013	9.26e-13
4 vs 17	-28.0177	1.65889	246	-16.8895	7.01e-14
4 vs 18	-43.0407	1.62242	246	-26.5287	7.01e-14
4 vs 19	-6.86626	1.62242	246	-4.2321	0.00607537
4 vs 20	-18.0001	1.62242	246	-11.0946	1.8e-13
4 vs 21	-35.3245	1.62242	246	-21.7727	7.01e-14
4 vs 22	-52.0321	1.65889	246	-31.3657	7.01e-14
5 vs 6	-5.40501	1.62242	246	-3.33144	0.121268
5 vs 7	8.49329	1.62242	246	5.23494	7.72e-05
5 vs 8	2.64759	1.62242	246	1.63187	0.991302
5 vs 9	-4.15939	1.62242	246	-2.56369	0.583192
5 vs 10	-16.041	1.62242	246	-9.88707	2.81e-13
5 vs 11	3.04192	1.62242	246	1.87493	0.959304
5 vs 12	-2.70823	1.62242	246	-1.66925	0.988593
5 vs 13	-13.4283	1.62242	246	-8.27667	2.17e-12
5 vs 14	-30.1991	1.62242	246	-18.6136	7.01e-14
5 vs 15	2.9727	1.62242	246	1.83226	0.967845
5 vs 16	-6.93791	1.62242	246	-4.27627	0.00511565
5 vs 17	-21.2622	1.65889	246	-12.8171	7.05e-14
5 vs 18	-36.2852	1.62242	246	-22.3648	7.01e-14
5 vs 19	-0.110716	1.62242	246	-0.0682411	1
5 vs 20	-11.2446	1.62242	246	-6.93073	8.4e-09
5 vs 21	-28.569	1.62242	246	-17.6088	7.01e-14
5 vs 22	-45.2765	1.65889	246	-27.2933	7.01e-14
6 vs 7	13.8983	1.62242	246	8.56639	5.55e-13
6 vs 8	8.0526	1.62242	246	4.96332	0.000275227
6 vs 9	1.24562	1.62242	246	0.767754	1
6 vs 10	-10.636	1.62242	246	-6.55563	7.4e-08
6 vs 11	8.44693	1.62242	246	5.20637	8.85e-05
6 vs 12	2.69678	1.62242	246	1.6622	0.989151
6 vs 13	-8.02325	1.62242	246	-4.94523	0.000298891
6 vs 14	-24.7941	1.62242	246	-15.2821	7.01e-14
6 vs 15	8.37771	1.62242	246	5.1637	0.000108385
6 vs 16	-1.5329	1.62242	246	-0.944823	0.999998
6 vs 17	-15.8572	1.65889	246	-9.55892	2.79e-13
6 vs 18	-30.8802	1.62242	246	-19.0334	7.01e-14
6 vs 19	5.29429	1.62242	246	3.2632	0.145331
6 vs 20	-5.83956	1.62242	246	-3.59928	0.055676
6 vs 21	-23.164	1.62242	246	-14.2774	7.01e-14
6 vs 22	-39.8715	1.65889	246	-24.0351	7.01e-14
7 vs 8	-5.8457	1.62242	246	-3.60307	0.0550261
7 vs 9	-12.6527	1.62242	246	-7.79863	4.12e-11
7 vs 10	-24.5343	1.62242	246	-15.122	7.01e-14
7 vs 11	-5.45137	1.62242	246	-3.36002	0.112173
7 vs 12	-11.2015	1.62242	246	-6.90419	9.83e-09
7 vs 13	-21.9216	1.62242	246	-13.5116	7.01e-14
7 vs 14	-38.6924	1.62242	246	-23.8485	7.01e-14
7 vs 15	-5.5206	1.62242	246	-3.40269	0.0996147
7 vs 16	-15.4312	1.62242	246	-9.51121	2.81e-13
7 vs 17	-29.7555	1.65889	246	-17.937	7.01e-14
7 vs 18	-44.7785	1.62242	246	-27.5997	7.01e-14
7 vs 19	-8.60401	1.62242	246	-5.30319	5.56e-05
7 vs 20	-19.7379	1.62242	246	-12.1657	7.72e-14
7 vs 21	-37.0623	1.62242	246	-22.8438	7.01e-14
7 vs 22	-53.7698	1.65889	246	-32.4132	7.01e-14
8 vs 9	-6.80698	1.62242	246	-4.19556	0.00699307
8 vs 10	-18.6886	1.62242	246	-11.5189	1.18e-13
8 vs 11	0.394331	1.62242	246	0.243051	1
8 vs 12	-5.35582	1.62242	246	-3.30112	0.131543
8 vs 13	-16.0759	1.62242	246	-9.90855	2.75e-13
8 vs 14	-32.8467	1.62242	246	-20.2454	7.01e-14
8 vs 15	0.325106	1.62242	246	0.200383	1
8 vs 16	-9.5855	1.62242	246	-5.90814	2.59e-06
8 vs 17	-23.9098	1.65889	246	-14.4131	7.01e-14
8 vs 18	-38.9328	1.62242	246	-23.9967	7.01e-14
8 vs 19	-2.75831	1.62242	246	-1.70012	0.985871
8 vs 20	-13.8922	1.62242	246	-8.5626	5.62e-13
8 vs 21	-31.2166	1.62242	246	-19.2407	7.01e-14
8 vs 22	-47.9241	1.65889	246	-28.8893	7.01e-14
9 vs 10	-11.8816	1.62242	246	-7.32338	7.93e-10
9 vs 11	7.20131	1.62242	246	4.43862	0.00267179
9 vs 12	1.45116	1.62242	246	0.894441	0.999999
9 vs 13	-9.26887	1.62242	246	-5.71298	7.17e-06
9 vs 14	-26.0397	1.62242	246	-16.0499	7.01e-14
9 vs 15	7.13209	1.62242	246	4.39595	0.00317744
9 vs 16	-2.77852	1.62242	246	-1.71258	0.984634
9 vs 17	-17.1028	1.65889	246	-10.3098	2.64e-13
9 vs 18	-32.1258	1.62242	246	-19.8011	7.01e-14
9 vs 19	4.04867	1.62242	246	2.49545	0.635819
9 vs 20	-7.08518	1.62242	246	-4.36704	0.00356963
9 vs 21	-24.4096	1.62242	246	-15.0451	7.01e-14
9 vs 22	-41.1171	1.65889	246	-24.786	7.01e-14
10 vs 11	19.0829	1.62242	246	11.762	9.58e-14
10 vs 12	13.3328	1.62242	246	8.21783	3.03e-12
10 vs 13	2.61276	1.62242	246	1.6104	0.992602
10 vs 14	-14.1581	1.62242	246	-8.72649	3.68e-13
10 vs 15	19.0137	1.62242	246	11.7193	9.78e-14
10 vs 16	9.1031	1.62242	246	5.61081	1.21e-05
10 vs 17	-5.22115	1.65889	246	-3.14738	0.194231
10 vs 18	-20.2442	1.62242	246	-12.4777	7.23e-14
10 vs 19	15.9303	1.62242	246	9.81883	2.78e-13
10 vs 20	4.79644	1.62242	246	2.95635	0.298189
10 vs 21	-12.528	1.62242	246	-7.72176	6.69e-11
10 vs 22	-29.2355	1.65889	246	-17.6236	7.01e-14
11 vs 12	-5.75015	1.62242	246	-3.54417	0.0659055
11 vs 13	-16.4702	1.62242	246	-10.1516	2.69e-13
11 vs 14	-33.241	1.62242	246	-20.4885	7.01e-14
11 vs 15	-0.0692257	1.62242	246	-0.0426681	1
11 vs 16	-9.97984	1.62242	246	-6.15119	7.04e-07
11 vs 17	-24.3041	1.65889	246	-14.6508	7.01e-14
11 vs 18	-39.3271	1.62242	246	-24.2397	7.01e-14
11 vs 19	-3.15264	1.62242	246	-1.94317	0.942301
11 vs 20	-14.2865	1.62242	246	-8.80565	3.35e-13
11 vs 21	-31.6109	1.62242	246	-19.4838	7.01e-14
11 vs 22	-48.3184	1.65889	246	-29.127	7.01e-14
12 vs 13	-10.72	1.62242	246	-6.60742	5.51e-08
12 vs 14	-27.4908	1.62242	246	-16.9443	7.01e-14
12 vs 15	5.68092	1.62242	246	3.50151	0.0748784
12 vs 16	-4.22969	1.62242	246	-2.60702	0.549484
12 vs 17	-18.5539	1.65889	246	-11.1846	1.63e-13
12 vs 18	-33.5769	1.62242	246	-20.6956	7.01e-14
12 vs 19	2.59751	1.62242	246	1.60101	0.993118
12 vs 20	-8.53635	1.62242	246	-5.26148	6.8e-05
12 vs 21	-25.8608	1.62242	246	-15.9396	7.01e-14
12 vs 22	-42.5683	1.65889	246	-25.6608	7.01e-14
13 vs 14	-16.7708	1.62242	246	-10.3369	2.64e-13
13 vs 15	16.401	1.62242	246	10.1089	2.82e-13
13 vs 16	6.49035	1.62242	246	4.0004	0.014457
13 vs 17	-7.83391	1.65889	246	-4.72239	0.000806443
13 vs 18	-22.8569	1.62242	246	-14.0881	7.01e-14
13 vs 19	13.3175	1.62242	246	8.20843	3.21e-12
13 vs 20	2.18369	1.62242	246	1.34594	0.99934
13 vs 21	-15.1407	1.62242	246	-9.33217	2.87e-13
13 vs 22	-31.8483	1.65889	246	-19.1986	7.01e-14
14 vs 15	33.1718	1.62242	246	20.4458	7.01e-14
14 vs 16	23.2612	1.62242	246	14.3373	7.01e-14
14 vs 17	8.9369	1.65889	246	5.38729	3.69e-05
14 vs 18	-6.0861	1.62242	246	-3.75124	0.0342262
14 vs 19	30.0884	1.62242	246	18.5453	7.01e-14
14 vs 20	18.9545	1.62242	246	11.6828	9.94e-14
14 vs 21	1.63009	1.62242	246	1.00473	0.999994
14 vs 22	-15.0775	1.65889	246	-9.0889	2.85e-13
15 vs 16	-9.91061	1.62242	246	-6.10852	8.87e-07
15 vs 17	-24.2349	1.65889	246	-14.6091	7.01e-14
15 vs 18	-39.2579	1.62242	246	-24.1971	7.01e-14
15 vs 19	-3.08341	1.62242	246	-1.9005	0.953435
15 vs 20	-14.2173	1.62242	246	-8.76299	3.44e-13
15 vs 21	-31.5417	1.62242	246	-19.4411	7.01e-14
15 vs 22	-48.2492	1.65889	246	-29.0853	7.01e-14
16 vs 17	-14.3243	1.65889	246	-8.63486	4.44e-13
16 vs 18	-29.3473	1.62242	246	-18.0885	7.01e-14
16 vs 19	6.8272	1.62242	246	4.20803	0.00666658
16 vs 20	-4.30666	1.62242	246	-2.65446	0.512662
16 vs 21	-21.6311	1.62242	246	-13.3326	7.01e-14
16 vs 22	-38.3386	1.65889	246	-23.1111	7.01e-14
17 vs 18	-15.023	1.65889	246	-9.05607	2.85e-13
17 vs 19	21.1515	1.65889	246	12.7504	7.05e-14
17 vs 20	10.0176	1.65889	246	6.03875	1.29e-06
17 vs 21	-7.30681	1.65889	246	-4.40465	0.00306754
17 vs 22	-24.0144	1.69457	246	-14.1714	7.01e-14
18 vs 19	36.1745	1.62242	246	22.2966	7.01e-14
18 vs 20	25.0406	1.62242	246	15.4341	7.01e-14
18 vs 21	7.71619	1.62242	246	4.75597	0.000696389
18 vs 22	-8.99135	1.65889	246	-5.42011	3.14e-05
19 vs 20	-11.1339	1.62242	246	-6.86249	1.26e-08
19 vs 21	-28.4583	1.62242	246	-17.5406	7.01e-14
19 vs 22	-45.1658	1.65889	246	-27.2266	7.01e-14
20 vs 21	-17.3244	1.62242	246	-10.6781	2.39e-13
20 vs 22	-34.032	1.65889	246	-20.5149	7.01e-14
21 vs 22	-16.7075	1.65889	246	-10.0715	2.73e-13

## Sheet: Fig6DandE
Batch	Well	WellNum	WellLetter	CellType	ALA	ALAincubation	duration	irradiance	Fluence	Drug	Frequency	DutyCycle	MeasB.Result	MeasB.PreTreatment	NscanOutliers	is.outlier	Meas.baseDiff.Result	Meas.percentChange.Result	Meas.foldChange.Result		This data contains the average measurements for all 9 plates used for the bixponential fit. The fit was done using all data points except those marked "is.outlier" or "noALA". The following columns were used as inputs to the model fitting: F = MeasB.Result, fi = MeasB.PreTreatment x = Fluence
2399	A1	1	A	WT	ALA	6hrs	0	0	0	No Treatment	0	0	466.044	464.083	0	FALSE	-8.5	-1.85774	0.981761
2399	A2	2	A	WT	ALA	6hrs	0	0	0	No Treatment	0	0	498.378	503.667	0	FALSE	-1.25	-0.251445	0.997492
2399	A3	3	A	WT	ALA	6hrs	0	0	0	No Treatment	0	0	483.794	513.083	0	FALSE	22.75	4.49122	1.04702
2399	A4	4	A	WT	ALA	6hrs	0	0	0	No Treatment	0	0	523.294	531.417	0	FALSE	1.58333	0.301658	1.00303
2399	A5	5	A	WT	ALA	6hrs	0	0	0	No Treatment	0	0	511.794	537.25	0	FALSE	18.9167	3.5644	1.03696
2399	A6	6	A	WT	ALA	6hrs	0	0	0	No Treatment	0	0	556.961	582.417	0	FALSE	18.9167	3.28484	1.03396
2399	A7	7	A	WT	noALA	6hrs	0	0	0	No Treatment	0	0	-4.72096	41.8182	1	FALSE	40	113.382	-7.47285
2399	A8	8	A	WT	noALA	6hrs	0	0	0	No Treatment	0	0	5.79419	43.5	0	FALSE	31.1667	84.3234	6.37895
2399	A9	9	A	WT	noALA	6hrs	0	0	0	No Treatment	0	0	-4.20581	29.3333	0	FALSE	27	118.451	-5.41969
2399	A10	10	A	WT	noALA	6hrs	0	0	0	No Treatment	0	0	-2.28914	27.4167	0	FALSE	23.1667	110.965	-9.12024
2399	A11	11	A	WT	noALA	6hrs	0	0	0	No Treatment	0	0	8.29419	34.4167	0	FALSE	19.5833	70.2477	3.36109
2399	A12	12	A	WT	noALA	6hrs	0	0	0	No Treatment	0	0	-2.87247	38.8333	0	FALSE	35.1667	108.895	-11.2426
2399	B1	1	B	WT	ALA	6hrs	75	6	0.45	No Treatment	0	1	386.378	509.667	0	FALSE	116.75	23.2049	1.30217
2399	B2	2	B	WT	ALA	6hrs	75	6	0.45	No Treatment	0	1	392.128	506.083	0	FALSE	107.417	21.5029	1.27393
2399	B3	3	B	WT	ALA	6hrs	75	6	0.45	No Treatment	0	1	398.294	524.667	0	FALSE	119.833	23.1282	1.30087
2399	B4	4	B	WT	ALA	6hrs	75	6	0.45	No Treatment	0	1	429.628	572.583	0	FALSE	136.417	24.1	1.31752
2399	B5	5	B	WT	ALA	6hrs	150	0.75	0.1125	No Treatment	0	1	449.044	568.417	0	FALSE	112.833	20.0815	1.25127
2399	B6	6	B	WT	ALA	6hrs	150	0.75	0.1125	No Treatment	0	1	527.294	654.917	0	FALSE	121.083	18.6748	1.22963
2399	B7	7	B	WT	ALA	6hrs	150	0.75	0.1125	No Treatment	0	1	552.294	639.333	0	FALSE	80.5	12.7214	1.14576
2399	B8	8	B	WT	ALA	6hrs	150	0.75	0.1125	No Treatment	0	1	544.711	657	0	FALSE	105.75	16.2577	1.19414
2399	B9	9	B	WT	ALA	6hrs	300	0.75	0.225	No Treatment	0	1	514.794	661.417	0	FALSE	140.083	21.3908	1.27212
2399	B10	10	B	WT	ALA	6hrs	300	0.75	0.225	No Treatment	0	1	505.961	660.75	0	FALSE	148.25	22.6609	1.29301
2399	B11	11	B	WT	ALA	6hrs	300	0.75	0.225	No Treatment	0	1	477.711	620.333	0	FALSE	136.083	22.1708	1.28487
2399	B12	12	B	WT	ALA	6hrs	300	0.75	0.225	No Treatment	0	1	424.044	550.75	0	FALSE	120.167	22.0809	1.28338
2399	C1	1	C	WT	ALA	6hrs	600	0.75	0.45	No Treatment	0	1	311.044	483.833	0	FALSE	166.25	34.8318	1.53449
2399	C2	2	C	WT	ALA	6hrs	600	0.75	0.45	No Treatment	0	1	389.961	568.667	0	FALSE	172.167	30.6277	1.4415
2399	C3	3	C	WT	ALA	6hrs	600	0.75	0.45	No Treatment	0	1	442.628	636.5	0	FALSE	187.333	29.7373	1.42323
2399	C4	4	C	WT	ALA	6hrs	600	0.75	0.45	No Treatment	0	1	446.128	665.583	0	FALSE	212.917	32.3069	1.47726
2399	C5	5	C	WT	ALA	6hrs	1200	0.75	0.9	No Treatment	0	1	376.211	636.833	0	FALSE	254.083	40.3119	1.67537
2399	C6	6	C	WT	ALA	6hrs	1200	0.75	0.9	No Treatment	0	1	430.794	694.167	0	FALSE	256.833	37.3506	1.59619
2399	C7	7	C	WT	ALA	6hrs	1200	0.75	0.9	No Treatment	0	1	418.878	664.5	0	FALSE	239.083	36.337	1.57077
2399	C8	8	C	WT	ALA	6hrs	1200	0.75	0.9	No Treatment	0	1	423.878	696.75	0	FALSE	266.333	38.5872	1.62833
2399	C9	9	C	WT	ALA	6hrs	150	1.5	0.225	No Treatment	0	1	532.961	663.5	0	FALSE	124	18.8748	1.23266
2399	C10	10	C	WT	ALA	6hrs	150	1.5	0.225	No Treatment	0	1	502.378	625.5	0	FALSE	116.583	18.8353	1.23206
2399	C11	11	C	WT	ALA	6hrs	150	1.5	0.225	No Treatment	0	1	527.628	662.917	0	FALSE	128.75	19.6152	1.24402
2399	C12	12	C	WT	ALA	6hrs	150	1.5	0.225	No Treatment	0	1	387.544	485.917	0	FALSE	91.8333	19.1568	1.23696
2399	D1	1	D	WT	ALA	6hrs	300	1.5	0.45	No Treatment	0	1	367.878	514.083	0	FALSE	139.667	27.5181	1.37966
2399	D2	2	D	WT	ALA	6hrs	300	1.5	0.45	No Treatment	0	1	376.544	523.167	0	FALSE	140.083	27.115	1.37202
2399	D3	3	D	WT	ALA	6hrs	300	1.5	0.45	No Treatment	0	1	415.661	588.8	2	FALSE	166.6	28.6126	1.40081
2399	D4	4	D	WT	ALA	6hrs	300	1.5	0.45	No Treatment	0	1	412.044	589.083	0	FALSE	170.5	29.2682	1.41379
2399	D5	5	D	WT	ALA	6hrs	600	1.5	0.9	No Treatment	0	1	359.711	588.833	0	FALSE	222.583	38.2252	1.61878
2399	D6	6	D	WT	ALA	6hrs	600	1.5	0.9	No Treatment	0	1	364.794	602.25	0	FALSE	230.917	38.7632	1.63301
2399	D7	7	D	WT	ALA	6hrs	600	1.5	0.9	No Treatment	0	1	416.711	661.75	0	FALSE	238.5	36.4005	1.57234
2399	D8	8	D	WT	ALA	6hrs	600	1.5	0.9	No Treatment	0	1	430.643	668.636	1	FALSE	231.455	34.9578	1.53746
2399	D9	9	D	WT	ALA	6hrs	1200	1.5	1.8	No Treatment	0	1	405.878	767.083	0	TRUE	354.667	46.6333	1.87383
2399	D10	10	D	WT	ALA	6hrs	1200	1.5	1.8	No Treatment	0	1	369.461	690.75	0	FALSE	314.75	46.0019	1.85192
2399	D11	11	D	WT	ALA	6hrs	1200	1.5	1.8	No Treatment	0	1	290.878	565.75	0	FALSE	268.333	47.9843	1.9225
2399	D12	12	D	WT	ALA	6hrs	1200	1.5	1.8	No Treatment	0	1	232.128	486.333	0	FALSE	247.667	51.6194	2.06694
2399	E1	1	E	WT	ALA	6hrs	150	3	0.45	No Treatment	0	1	369.211	489.833	0	FALSE	114.083	23.6054	1.30899
2399	E2	2	E	WT	ALA	6hrs	150	3	0.45	No Treatment	0	1	417.044	563.25	0	FALSE	139.667	25.0878	1.3349
2399	E3	3	E	WT	ALA	6hrs	150	3	0.45	No Treatment	0	1	377.878	536.833	0	FALSE	152.417	28.7419	1.40335
2399	E4	4	E	WT	ALA	6hrs	150	3	0.45	No Treatment	0	1	438.711	596.917	0	FALSE	151.667	25.6898	1.34571
2399	E5	5	E	WT	ALA	6hrs	300	3	0.9	No Treatment	0	1	365.544	590.167	0	FALSE	218.083	37.3669	1.5966
2399	E6	6	E	WT	ALA	6hrs	300	3	0.9	No Treatment	0	1	414.294	619.917	0	FALSE	199.083	32.4569	1.48054
2399	E7	7	E	WT	ALA	6hrs	300	3	0.9	No Treatment	0	1	415.794	608.833	0	FALSE	186.5	30.9649	1.44854
2399	E8	8	E	WT	ALA	6hrs	300	3	0.9	No Treatment	0	1	441.824	663.182	1	FALSE	214.818	32.7146	1.48621
2399	E9	9	E	WT	ALA	6hrs	600	3	1.8	No Treatment	0	1	403.378	706.583	0	FALSE	296.667	42.3783	1.73546
2399	E10	10	E	WT	ALA	6hrs	600	3	1.8	No Treatment	0	1	376.711	681	0	FALSE	297.75	44.1464	1.79039
2399	E11	11	E	WT	ALA	6hrs	600	3	1.8	No Treatment	0	1	370.211	674.667	0	FALSE	297.917	44.5898	1.80472
2399	E12	12	E	WT	ALA	6hrs	600	3	1.8	No Treatment	0	1	295.461	564.083	0	FALSE	262.083	47.0067	1.88703
2399	F1	1	F	WT	ALA	6hrs	1200	3	3.6	No Treatment	0	1	202.544	481.833	0	FALSE	272.75	57.3855	2.34662
2399	F2	2	F	WT	ALA	6hrs	1200	3	3.6	No Treatment	0	1	206.461	531.25	0	FALSE	318.25	60.6525	2.54145
2399	F3	3	F	WT	ALA	6hrs	1200	3	3.6	No Treatment	0	1	238.878	563.75	0	FALSE	318.333	57.1298	2.33262
2399	F4	4	F	WT	ALA	6hrs	1200	3	3.6	No Treatment	0	1	242.461	564.25	0	FALSE	315.25	56.5257	2.30021
2399	F5	5	F	WT	ALA	6hrs	150	4.5	0.675	No Treatment	0	1	448.711	588.5	0	FALSE	133.25	22.8967	1.29696
2399	F6	6	F	WT	ALA	6hrs	150	4.5	0.675	No Treatment	0	1	456.294	625.25	0	FALSE	162.417	26.2508	1.35595
2399	F7	7	F	WT	ALA	6hrs	150	4.5	0.675	No Treatment	0	1	473.961	643.917	0	FALSE	163.417	25.6389	1.34479
2399	F8	8	F	WT	ALA	6hrs	150	4.5	0.675	No Treatment	0	1	514.544	665.5	0	FALSE	144.417	21.9158	1.28067
2399	F9	9	F	WT	ALA	6hrs	300	4.5	1.35	No Treatment	0	1	369.461	611.917	0	FALSE	235.917	38.9702	1.63854
2399	F10	10	F	WT	ALA	6hrs	300	4.5	1.35	No Treatment	0	1	426.544	672.917	0	FALSE	239.833	35.9906	1.56227
2399	F11	11	F	WT	ALA	6hrs	300	4.5	1.35	No Treatment	0	1	367.711	592.417	0	FALSE	218.167	37.2376	1.59331
2399	F12	12	F	WT	ALA	6hrs	300	4.5	1.35	No Treatment	0	1	345.37	539.909	1	FALSE	188	35.2476	1.54434
2399	G1	1	G	WT	ALA	6hrs	600	4.5	2.7	No Treatment	0	1	203.044	444.167	0	FALSE	234.583	53.6034	2.15533
2399	G2	2	G	WT	ALA	6hrs	600	4.5	2.7	No Treatment	0	1	249.211	529.417	0	FALSE	273.667	52.3386	2.09813
2399	G3	3	G	WT	ALA	6hrs	600	4.5	2.7	No Treatment	0	1	262.711	554.75	0	FALSE	285.5	52.0785	2.08675
2399	G4	4	G	WT	ALA	6hrs	600	4.5	2.7	No Treatment	0	1	255.878	554.167	0	FALSE	291.75	53.2753	2.14019
2399	G5	5	G	WT	ALA	6hrs	1200	4.5	5.4	No Treatment	0	1	202.961	565.667	0	FALSE	356.167	63.7004	2.75485
2399	G6	6	G	WT	ALA	6hrs	1200	4.5	5.4	No Treatment	0	1	222.794	585.167	0	FALSE	355.833	61.4961	2.59714
2399	G7	7	G	WT	ALA	6hrs	1200	4.5	5.4	No Treatment	0	1	199.628	556.583	0	FALSE	350.417	63.707	2.75535
2399	G8	8	G	WT	ALA	6hrs	1200	4.5	5.4	No Treatment	0	1	236.294	631.083	0	FALSE	388.25	62.1653	2.64308
2399	G9	9	G	WT	ALA	6hrs	150	6	0.9	No Treatment	0	1	470.561	615.7	2	FALSE	138.6	22.7526	1.29454
2399	G10	10	G	WT	ALA	6hrs	150	6	0.9	No Treatment	0	1	431.461	586.583	0	FALSE	148.583	25.6159	1.34437
2399	G11	11	G	WT	ALA	6hrs	150	6	0.9	No Treatment	0	1	460.878	586.333	0	FALSE	118.917	20.5102	1.25802
2399	G12	12	G	WT	ALA	6hrs	150	6	0.9	No Treatment	0	1	416.128	546	0	FALSE	123.333	22.8623	1.29638
2399	H1	1	H	WT	ALA	6hrs	300	6	1.8	No Treatment	0	1	280.378	462.167	0	FALSE	175.25	38.4634	1.62505
2399	H2	2	H	WT	ALA	6hrs	300	6	1.8	No Treatment	0	1	271.794	474.583	0	FALSE	196.25	41.9298	1.72205
2399	H3	3	H	WT	ALA	6hrs	300	6	1.8	No Treatment	0	1	296.211	494.75	0	FALSE	192	39.3273	1.64819
2399	H4	4	H	WT	ALA	6hrs	300	6	1.8	No Treatment	0	1	313.643	542.182	1	FALSE	222	41.4455	1.70781
2399	H5	5	H	WT	ALA	6hrs	600	6	3.6	No Treatment	0	1	302.294	601.333	0	FALSE	292.5	49.1767	1.9676
2399	H6	6	H	WT	ALA	6hrs	600	6	3.6	No Treatment	0	1	285.711	590.917	0	FALSE	298.667	51.1085	2.04535
2399	H7	7	H	WT	ALA	6hrs	600	6	3.6	No Treatment	0	1	287.878	584.417	0	FALSE	290	50.1836	2.00737
2399	H8	8	H	WT	ALA	6hrs	600	6	3.6	No Treatment	0	1	262.378	569.5	0	FALSE	300.583	53.3933	2.14561
2399	H9	9	H	WT	ALA	6hrs	1200	6	7.2	No Treatment	0	1	170.878	533.167	0	FALSE	355.75	67.5525	3.0819
2399	H10	10	H	WT	ALA	6hrs	1200	6	7.2	No Treatment	0	1	174.961	569.417	0	FALSE	387.917	68.9167	3.21716
2399	H11	11	H	WT	ALA	6hrs	1200	6	7.2	No Treatment	0	1	177.378	590.667	0	FALSE	406.75	69.6338	3.29313
2399	H12	12	H	WT	ALA	6hrs	1200	6	7.2	No Treatment	0	1	173.794	513.833	0	FALSE	333.5	65.7409	2.91894
2466	A1	1	A	WT	ALA	6hrs	0	0	0	No Treatment	0	0	915.306	894.333	0	FALSE	-74.75	-8.89293	0.918333
2466	A2	2	A	WT	ALA	6hrs	0	0	0	No Treatment	0	0	975.556	951.333	0	FALSE	-78	-8.69027	0.920046
2466	A3	3	A	WT	ALA	6hrs	0	0	0	No Treatment	0	0	716.389	720.583	0	TRUE	-49.5833	-7.43595	0.930787
2466	A4	4	A	WT	ALA	6hrs	0	0	0	No Treatment	0	0	829.768	842.909	1	FALSE	-40.6364	-5.14951	0.951027
2466	A5	5	A	WT	ALA	6hrs	0	0	0	No Treatment	0	0	904.722	936.167	0	FALSE	-22.3333	-2.53101	0.975315
2466	A6	6	A	WT	ALA	6hrs	0	0	0	No Treatment	0	0	837.472	864.333	0	FALSE	-26.9167	-3.32077	0.96786
2466	A7	7	A	WT	noALA	6hrs	0	0	0	No Treatment	0	0	-5.44444	17.6667	0	FALSE	-30.6667	84.9231	6.63265
2466	A8	8	A	WT	noALA	6hrs	0	0	0	No Treatment	0	0	3.30556	25.25	0	FALSE	-31.8333	111.587	-8.63025
2466	A9	9	A	WT	noALA	6hrs	0	0	0	No Treatment	0	0	-6.19444	19.6667	0	FALSE	-27.9167	81.8404	5.50673
2466	A10	10	A	WT	noALA	6hrs	0	0	0	No Treatment	0	0	5.63889	27.25	0	FALSE	-32.1667	121.257	-4.70443
2466	A11	11	A	WT	noALA	6hrs	0	0	0	No Treatment	0	0	5.63889	24.4167	0	FALSE	-35	119.205	-5.2069
2466	A12	12	A	WT	noALA	6hrs	0	0	0	No Treatment	0	0	-2.94444	22.0833	0	FALSE	-28.75	90.7099	10.7642
2466	B1	1	B	WT	ALA	6hrs	75	6	0.45	No Treatment	0	1	804.556	993	0	FALSE	134.667	14.3381	1.16738
2466	B2	2	B	WT	ALA	6hrs	75	6	0.45	No Treatment	0	1	859.639	1060.58	0	FALSE	147.167	14.6172	1.1712
2466	B3	3	B	WT	ALA	6hrs	75	6	0.45	No Treatment	0	1	932.389	1171.08	0	FALSE	184.917	16.5502	1.19833
2466	B4	4	B	WT	ALA	6hrs	75	6	0.45	No Treatment	0	1	878.472	1075.58	0	FALSE	143.333	14.0275	1.16316
2466	B5	5	B	WT	ALA	6hrs	150	0.75	0.1125	No Treatment	0	1	904.639	1044.58	0	FALSE	86.1667	8.69663	1.09525
2466	B6	6	B	WT	ALA	6hrs	150	0.75	0.1125	No Treatment	0	1	899.222	1030	2	FALSE	77	7.88755	1.08563
2466	B7	7	B	WT	ALA	6hrs	150	0.75	0.1125	No Treatment	0	1	879.472	1003.67	0	FALSE	70.4167	7.41315	1.08007
2466	B8	8	B	WT	ALA	6hrs	150	0.75	0.1125	No Treatment	0	1	936.306	1053.67	0	FALSE	63.5833	6.35904	1.06791
2466	B9	9	B	WT	ALA	6hrs	300	0.75	0.225	No Treatment	0	1	907.859	1099.82	1	FALSE	138.182	13.21	1.15221
2466	B10	10	B	WT	ALA	6hrs	300	0.75	0.225	No Treatment	0	1	703.806	893.417	0	FALSE	135.833	16.1776	1.193
2466	B11	11	B	WT	ALA	6hrs	300	0.75	0.225	No Treatment	0	1	794.806	996.583	0	FALSE	148	15.6978	1.18621
2466	B12	12	B	WT	ALA	6hrs	300	0.75	0.225	No Treatment	0	1	767.949	954.545	1	FALSE	132.818	14.745	1.17295
2466	C1	1	C	WT	ALA	6hrs	600	0.75	0.45	No Treatment	0	1	839.806	1135.92	0	FALSE	242.333	22.3939	1.28856
2466	C2	2	C	WT	ALA	6hrs	600	0.75	0.45	No Treatment	0	1	851.722	1147.33	0	FALSE	241.833	22.1144	1.28393
2466	C3	3	C	WT	ALA	6hrs	600	0.75	0.45	No Treatment	0	1	845.056	1147.33	0	FALSE	248.5	22.724	1.29406
2466	C4	4	C	WT	ALA	6hrs	600	0.75	0.45	No Treatment	0	1	924.639	1236.83	0	FALSE	258.417	21.8432	1.27948
2466	C5	5	C	WT	ALA	6hrs	1200	0.75	0.9	No Treatment	0	1	696.472	1117	0	FALSE	366.75	34.4942	1.52658
2466	C6	6	C	WT	ALA	6hrs	1200	0.75	0.9	No Treatment	0	1	716.806	1147.5	0	FALSE	376.917	34.4618	1.52583
2466	C7	7	C	WT	ALA	6hrs	1200	0.75	0.9	No Treatment	0	1	721.806	1157.5	0	FALSE	381.917	34.6026	1.52911
2466	C8	8	C	WT	ALA	6hrs	1200	0.75	0.9	No Treatment	0	1	731.677	1159.55	1	FALSE	374.091	33.8309	1.51128
2466	C9	9	C	WT	ALA	6hrs	150	1.5	0.225	No Treatment	0	1	985.056	1182.17	0	FALSE	143.333	12.7025	1.14551
2466	C10	10	C	WT	ALA	6hrs	150	1.5	0.225	No Treatment	0	1	1001.97	1204.17	0	FALSE	148.417	12.9014	1.14812
2466	C11	11	C	WT	ALA	6hrs	150	1.5	0.225	No Treatment	0	1	927.556	1098.33	0	FALSE	117	11.2009	1.12614
2466	C12	12	C	WT	ALA	6hrs	150	1.5	0.225	No Treatment	0	1	759.472	892.417	0	FALSE	79.1667	9.4399	1.10424
2466	D1	1	D	WT	ALA	6hrs	300	1.5	0.45	No Treatment	0	1	858.422	1115.1	2	FALSE	202.9	19.1177	1.23636
2466	D2	2	D	WT	ALA	6hrs	300	1.5	0.45	No Treatment	0	1	917.322	1173.7	2	FALSE	202.6	18.0905	1.22086
2466	D3	3	D	WT	ALA	6hrs	300	1.5	0.45	No Treatment	0	1	906.639	1182	0	FALSE	221.583	19.64	1.2444
2466	D4	4	D	WT	ALA	6hrs	300	1.5	0.45	No Treatment	0	1	890.404	1168.27	1	FALSE	224.091	20.1069	1.25167
2466	D5	5	D	WT	ALA	6hrs	600	1.5	0.9	No Treatment	0	1	839.222	1258.42	0	FALSE	365.417	30.3341	1.43542
2466	D6	6	D	WT	ALA	6hrs	600	1.5	0.9	No Treatment	0	1	835.04	1268.18	1	FALSE	379.364	31.2387	1.45431
2466	D7	7	D	WT	ALA	6hrs	600	1.5	0.9	No Treatment	0	1	759.806	1159.33	0	FALSE	345.75	31.2739	1.45505
2466	D8	8	D	WT	ALA	6hrs	600	1.5	0.9	No Treatment	0	1	794.889	1225.25	0	FALSE	376.583	32.1462	1.47376
2466	D9	9	D	WT	ALA	6hrs	1200	1.5	1.8	No Treatment	0	1	652.139	1196.08	0	FALSE	490.167	42.9103	1.75163
2466	D10	10	D	WT	ALA	6hrs	1200	1.5	1.8	No Treatment	0	1	660.139	1195.17	0	FALSE	481.25	42.1635	1.72901
2466	D11	11	D	WT	ALA	6hrs	1200	1.5	1.8	No Treatment	0	1	751.556	1314.75	0	FALSE	509.417	40.3987	1.67782
2466	D12	12	D	WT	ALA	6hrs	1200	1.5	1.8	No Treatment	0	1	509.972	950.333	0	FALSE	386.583	43.1187	1.75805
2466	E1	1	E	WT	ALA	6hrs	150	3	0.45	No Treatment	0	1	765.722	962.833	0	FALSE	143.333	15.7673	1.18719
2466	E2	2	E	WT	ALA	6hrs	150	3	0.45	No Treatment	0	1	898.389	1123.17	0	FALSE	171	15.9904	1.19034
2466	E3	3	E	WT	ALA	6hrs	150	3	0.45	No Treatment	0	1	971.306	1225.75	0	FALSE	200.667	17.1221	1.20659
2466	E4	4	E	WT	ALA	6hrs	150	3	0.45	No Treatment	0	1	956.639	1218.42	0	FALSE	208	17.8596	1.21743
2466	E5	5	E	WT	ALA	6hrs	300	3	0.9	No Treatment	0	1	823.306	1193.25	0	FALSE	316.167	27.7468	1.38402
2466	E6	6	E	WT	ALA	6hrs	300	3	0.9	No Treatment	0	1	831.139	1232.17	0	FALSE	347.25	29.4682	1.4178
2466	E7	7	E	WT	ALA	6hrs	300	3	0.9	No Treatment	0	1	752.972	1165.75	0	FALSE	359	32.285	1.47678
2466	E8	8	E	WT	ALA	6hrs	300	3	0.9	No Treatment	0	1	797.972	1181.25	0	FALSE	329.5	29.2247	1.41292
2466	E9	9	E	WT	ALA	6hrs	600	3	1.8	No Treatment	0	1	713.722	1231.75	0	FALSE	464.25	39.4109	1.65046
2466	E10	10	E	WT	ALA	6hrs	600	3	1.8	No Treatment	0	1	720.806	1236.42	0	FALSE	461.833	39.0511	1.64072
2466	E11	11	E	WT	ALA	6hrs	600	3	1.8	No Treatment	0	1	608.972	1077.17	0	FALSE	414.417	40.4945	1.68052
2466	E12	12	E	WT	ALA	6hrs	600	3	1.8	No Treatment	0	1	589.306	1009.5	0	FALSE	366.417	38.3392	1.62178
2466	F1	1	F	WT	ALA	6hrs	1200	3	3.6	No Treatment	0	1	532.056	1164.92	0	FALSE	579.083	52.1162	2.08839
2466	F2	2	F	WT	ALA	6hrs	1200	3	3.6	No Treatment	0	1	467.139	1055	0	FALSE	534.083	53.3431	2.14331
2466	F3	3	F	WT	ALA	6hrs	1200	3	3.6	No Treatment	0	1	488.139	1096.17	0	FALSE	554.25	53.1711	2.13544
2466	F4	4	F	WT	ALA	6hrs	1200	3	3.6	No Treatment	0	1	520.556	1165.67	0	FALSE	591.333	53.1828	2.13597
2466	F5	5	F	WT	ALA	6hrs	150	4.5	0.675	No Treatment	0	1	870.056	1163.92	0	FALSE	240.083	21.6264	1.27594
2466	F6	6	F	WT	ALA	6hrs	150	4.5	0.675	No Treatment	0	1	838.722	1117.42	0	FALSE	224.917	21.146	1.26817
2466	F7	7	F	WT	ALA	6hrs	150	4.5	0.675	No Treatment	0	1	856.306	1147.67	0	FALSE	237.583	21.7191	1.27745
2466	F8	8	F	WT	ALA	6hrs	150	4.5	0.675	No Treatment	0	1	852.389	1157.75	0	FALSE	251.583	22.7889	1.29515
2466	F9	9	F	WT	ALA	6hrs	300	4.5	1.35	No Treatment	0	1	810.139	1252.75	0	FALSE	388.833	32.4306	1.47996
2466	F10	10	F	WT	ALA	6hrs	300	4.5	1.35	No Treatment	0	1	773.806	1207.67	0	FALSE	380.083	32.9393	1.49119
2466	F11	11	F	WT	ALA	6hrs	300	4.5	1.35	No Treatment	0	1	640.889	1008.25	0	FALSE	313.583	32.8541	1.48929
2466	F12	12	F	WT	ALA	6hrs	300	4.5	1.35	No Treatment	0	1	657.889	1063.08	0	FALSE	351.417	34.8177	1.53416
2466	G1	1	G	WT	ALA	6hrs	600	4.5	2.7	No Treatment	0	1	547.222	1014.92	0	FALSE	413.917	43.0652	1.7564
2466	G2	2	G	WT	ALA	6hrs	600	4.5	2.7	No Treatment	0	1	550.472	1037.08	0	FALSE	432.833	44.0182	1.78629
2466	G3	3	G	WT	ALA	6hrs	600	4.5	2.7	No Treatment	0	1	509.306	1018.17	0	FALSE	455.083	47.1888	1.89354
2466	G4	4	G	WT	ALA	6hrs	600	4.5	2.7	No Treatment	0	1	567.806	1073.08	0	FALSE	451.5	44.2949	1.79517
2466	G5	5	G	WT	ALA	6hrs	1200	4.5	5.4	No Treatment	0	1	398.722	1039.67	0	FALSE	587.167	59.5571	2.47262
2466	G6	6	G	WT	ALA	6hrs	1200	4.5	5.4	No Treatment	0	1	378.949	1067.27	1	FALSE	634.545	62.6096	2.67449
2466	G7	7	G	WT	ALA	6hrs	1200	4.5	5.4	No Treatment	0	1	352.056	1035.17	0	FALSE	629.333	64.1268	2.7876
2466	G8	8	G	WT	ALA	6hrs	1200	4.5	5.4	No Treatment	0	1	380.222	1067.42	0	FALSE	633.417	62.4894	2.66591
2466	G9	9	G	WT	ALA	6hrs	150	6	0.9	No Treatment	0	1	799.222	1120.58	0	FALSE	267.583	25.0827	1.3348
2466	G10	10	G	WT	ALA	6hrs	150	6	0.9	No Treatment	0	1	691.806	991.75	0	FALSE	246.167	26.2446	1.35583
2466	G11	11	G	WT	ALA	6hrs	150	6	0.9	No Treatment	0	1	755.222	1034.58	0	FALSE	225.583	22.9998	1.2987
2466	G12	12	G	WT	ALA	6hrs	150	6	0.9	No Treatment	0	1	712.056	987.917	0	FALSE	222.083	23.7741	1.31189
2466	H1	1	H	WT	ALA	6hrs	300	6	1.8	No Treatment	0	1	529.889	876	0	FALSE	292.333	35.5541	1.55169
2466	H2	2	H	WT	ALA	6hrs	300	6	1.8	No Treatment	0	1	623.389	1030.5	0	FALSE	353.333	36.1754	1.56679
2466	H3	3	H	WT	ALA	6hrs	300	6	1.8	No Treatment	0	1	617.972	1030.25	0	FALSE	358.5	36.7138	1.58012
2466	H4	4	H	WT	ALA	6hrs	300	6	1.8	No Treatment	0	1	607.847	1013.5	4	FALSE	351.875	36.6643	1.57889
2466	H5	5	H	WT	ALA	6hrs	600	6	3.6	No Treatment	0	1	516.806	1056.08	0	FALSE	485.5	48.4383	1.93942
2466	H6	6	H	WT	ALA	6hrs	600	6	3.6	No Treatment	0	1	472.889	1004.25	0	FALSE	477.583	50.247	2.00993
2466	H7	7	H	WT	ALA	6hrs	600	6	3.6	No Treatment	0	1	446.389	962.833	0	FALSE	462.667	50.8953	2.03647
2466	H8	8	H	WT	ALA	6hrs	600	6	3.6	No Treatment	0	1	469.306	1019	0	FALSE	495.917	51.3785	2.0567
2466	H9	9	H	WT	ALA	6hrs	1200	6	7.2	No Treatment	0	1	280.222	977.917	0	FALSE	643.917	69.6775	3.29788
2466	H10	10	H	WT	ALA	6hrs	1200	6	7.2	No Treatment	0	1	295.972	982.917	0	FALSE	633.167	68.1455	3.13928
2466	H11	11	H	WT	ALA	6hrs	1200	6	7.2	No Treatment	0	1	300.922	1006	2	FALSE	651.3	68.3979	3.16435
2466	H12	12	H	WT	ALA	6hrs	1200	6	7.2	No Treatment	0	1	332.768	1081.18	1	FALSE	694.636	67.6108	3.08745
2467	A1	1	A	WT	ALA	6hrs	0	0	0	No Treatment	0	0	1003.39	936.75	0	FALSE	-109.417	-12.2394	0.890953
2467	A2	2	A	WT	ALA	6hrs	0	0	0	No Treatment	0	0	1122.89	1060.67	0	FALSE	-105	-10.3155	0.906491
2467	A3	3	A	WT	ALA	6hrs	0	0	0	No Treatment	0	0	1096.97	1029.25	0	FALSE	-110.5	-11.2016	0.899268
2467	A4	4	A	WT	ALA	6hrs	0	0	0	No Treatment	0	0	1191.72	1131.08	0	FALSE	-103.417	-9.50256	0.913221
2467	A5	5	A	WT	ALA	6hrs	0	0	0	No Treatment	0	0	1266.58	1198.91	1	FALSE	-110.455	-9.55383	0.912793
2467	A6	6	A	WT	ALA	6hrs	0	0	0	No Treatment	0	0	1136.3	1071.33	0	FALSE	-107.75	-10.4759	0.905175
2467	A7	7	A	WT	noALA	6hrs	0	0	0	No Treatment	0	0	0.969697	16.5	0	FALSE	-27.25	103.69	-27.1016
2467	A8	8	A	WT	noALA	6hrs	0	0	0	No Treatment	0	0	-7.11364	8	0	FALSE	-27.6667	79.5469	4.88924
2467	A9	9	A	WT	noALA	6hrs	0	0	0	No Treatment	0	0	5.38636	7.58333	0	FALSE	-40.5833	115.303	-6.53446
2467	A10	10	A	WT	noALA	6hrs	0	0	0	No Treatment	0	0	4.38636	9.5	0	FALSE	-37.6667	113.18	-7.58722
2467	A11	11	A	WT	noALA	6hrs	0	0	0	No Treatment	0	0	8.40152	18.0909	1	FALSE	-33.0909	134.029	-2.93868
2467	A12	12	A	WT	noALA	6hrs	0	0	0	No Treatment	0	0	-12.0303	20.25	0	FALSE	-10.5	46.6039	1.8728
2467	B1	1	B	WT	ALA	6hrs	75	6	0.45	No Treatment	0	1	827.47	975.833	0	FALSE	105.583	11.3159	1.1276
2467	B2	2	B	WT	ALA	6hrs	75	6	0.45	No Treatment	0	1	877.136	1056.5	0	FALSE	136.583	13.4735	1.15572
2467	B3	3	B	WT	ALA	6hrs	75	6	0.45	No Treatment	0	1	970.386	1168.33	0	FALSE	155.167	13.7858	1.1599
2467	B4	4	B	WT	ALA	6hrs	75	6	0.45	No Treatment	0	1	895.97	1085.08	0	FALSE	146.333	14.0394	1.16332
2467	B5	5	B	WT	ALA	6hrs	150	0.75	0.1125	No Treatment	0	1	1178.8	1284.08	0	FALSE	62.5	5.03503	1.05302
2467	B6	6	B	WT	ALA	6hrs	150	0.75	0.1125	No Treatment	0	1	1024.64	1138.5	0	FALSE	71.0833	6.48736	1.06937
2467	B7	7	B	WT	ALA	6hrs	150	0.75	0.1125	No Treatment	0	1	1037.14	1149.17	0	FALSE	69.25	6.25912	1.06677
2467	B8	8	B	WT	ALA	6hrs	150	0.75	0.1125	No Treatment	0	1	1000.89	1105.33	0	FALSE	61.6667	5.80363	1.06161
2467	B9	9	B	WT	ALA	6hrs	300	0.75	0.225	No Treatment	0	1	964.856	1151.64	1	FALSE	144	12.9864	1.14925
2467	B10	10	B	WT	ALA	6hrs	300	0.75	0.225	No Treatment	0	1	872.22	1068.83	0	FALSE	153.833	14.9927	1.17637
2467	B11	11	B	WT	ALA	6hrs	300	0.75	0.225	No Treatment	0	1	745.886	934.333	0	FALSE	145.667	16.3385	1.19529
2467	B12	12	B	WT	ALA	6hrs	300	0.75	0.225	No Treatment	0	1	753.303	942.417	0	FALSE	146.333	16.2658	1.19426
2467	C1	1	C	WT	ALA	6hrs	600	0.75	0.45	No Treatment	0	1	749.303	978.583	0	FALSE	186.5	19.9294	1.2489
2467	C2	2	C	WT	ALA	6hrs	600	0.75	0.45	No Treatment	0	1	897.72	1174.17	0	FALSE	233.667	20.6531	1.26029
2467	C3	3	C	WT	ALA	6hrs	600	0.75	0.45	No Treatment	0	1	930.22	1224.67	0	FALSE	251.667	21.2936	1.27055
2467	C4	4	C	WT	ALA	6hrs	600	0.75	0.45	No Treatment	0	1	965.886	1280.58	0	FALSE	271.917	21.9677	1.28152
2467	C5	5	C	WT	ALA	6hrs	1200	0.75	0.9	No Treatment	0	1	792.947	1263.45	1	FALSE	427.727	35.0402	1.53941
2467	C6	6	C	WT	ALA	6hrs	1200	0.75	0.9	No Treatment	0	1	790.47	1208.33	0	FALSE	375.083	32.1807	1.47451
2467	C7	7	C	WT	ALA	6hrs	1200	0.75	0.9	No Treatment	0	1	755.72	1219.58	0	FALSE	421.083	35.782	1.5572
2467	C8	8	C	WT	ALA	6hrs	1200	0.75	0.9	No Treatment	0	1	743.22	1240.08	0	FALSE	454.083	37.9255	1.61097
2467	C9	9	C	WT	ALA	6hrs	150	1.5	0.225	No Treatment	0	1	1053.39	1240.08	0	FALSE	143.917	12.0201	1.13662
2467	C10	10	C	WT	ALA	6hrs	150	1.5	0.225	No Treatment	0	1	924.053	1099.17	0	FALSE	132.333	12.527	1.14321
2467	C11	11	C	WT	ALA	6hrs	150	1.5	0.225	No Treatment	0	1	867.386	1030.83	0	FALSE	120.667	12.2126	1.13912
2467	C12	12	C	WT	ALA	6hrs	150	1.5	0.225	No Treatment	0	1	738.553	880.75	0	FALSE	99.4167	11.864	1.13461
2467	D1	1	D	WT	ALA	6hrs	300	1.5	0.45	No Treatment	0	1	917.803	1126.83	0	FALSE	166.25	15.336	1.18114
2467	D2	2	D	WT	ALA	6hrs	300	1.5	0.45	No Treatment	0	1	1027.97	1291.42	0	FALSE	220.667	17.6726	1.21466
2467	D3	3	D	WT	ALA	6hrs	300	1.5	0.45	No Treatment	0	1	1018.14	1284.75	0	FALSE	223.833	18.0224	1.21985
2467	D4	4	D	WT	ALA	6hrs	300	1.5	0.45	No Treatment	0	1	1074.47	1344.25	0	FALSE	227	17.4418	1.21127
2467	D5	5	D	WT	ALA	6hrs	600	1.5	0.9	No Treatment	0	1	809.886	1241.92	0	FALSE	389.25	32.4609	1.48062
2467	D6	6	D	WT	ALA	6hrs	600	1.5	0.9	No Treatment	0	1	915.136	1425.5	0	FALSE	467.583	33.8162	1.51094
2467	D7	7	D	WT	ALA	6hrs	600	1.5	0.9	No Treatment	0	1	861.72	1359.33	0	FALSE	454.833	34.5473	1.52782
2467	D8	8	D	WT	ALA	6hrs	600	1.5	0.9	No Treatment	0	1	845.22	1298.75	0	FALSE	410.75	32.7038	1.48597
2467	D9	9	D	WT	ALA	6hrs	1200	1.5	1.8	No Treatment	0	1	637.553	1233.75	0	FALSE	553.417	46.4677	1.86803
2467	D10	10	D	WT	ALA	6hrs	1200	1.5	1.8	No Treatment	0	1	566.636	1082.92	0	FALSE	473.5	45.5229	1.83563
2467	D11	11	D	WT	ALA	6hrs	1200	1.5	1.8	No Treatment	0	1	573.97	1141.42	0	FALSE	524.667	47.7562	1.9141
2467	D12	12	D	WT	ALA	6hrs	1200	1.5	1.8	No Treatment	0	1	515.109	1057.33	3	FALSE	499.444	49.228	1.96959
2467	E1	1	E	WT	ALA	6hrs	150	3	0.45	No Treatment	0	1	826.053	976.167	0	FALSE	107.333	11.4993	1.12994
2467	E2	2	E	WT	ALA	6hrs	150	3	0.45	No Treatment	0	1	912.803	1094.5	0	FALSE	138.917	13.2085	1.15219
2467	E3	3	E	WT	ALA	6hrs	150	3	0.45	No Treatment	0	1	1005.8	1202.42	0	FALSE	153.833	13.2657	1.15295
2467	E4	4	E	WT	ALA	6hrs	150	3	0.45	No Treatment	0	1	1069.49	1291.18	1	FALSE	178.909	14.3311	1.16728
2467	E5	5	E	WT	ALA	6hrs	300	3	0.9	No Treatment	0	1	873.886	1278.42	0	FALSE	361.75	29.2764	1.41396
2467	E6	6	E	WT	ALA	6hrs	300	3	0.9	No Treatment	0	1	857.136	1232.58	0	FALSE	332.667	27.9598	1.38811
2467	E7	7	E	WT	ALA	6hrs	300	3	0.9	No Treatment	0	1	930.97	1359.92	0	FALSE	386.167	29.3187	1.4148
2467	E8	8	E	WT	ALA	6hrs	300	3	0.9	No Treatment	0	1	765.636	1174.17	0	FALSE	365.75	32.3276	1.47771
2467	E9	9	E	WT	ALA	6hrs	600	3	1.8	No Treatment	0	1	654.053	1212.25	0	FALSE	515.417	44.0727	1.78803
2467	E10	10	E	WT	ALA	6hrs	600	3	1.8	No Treatment	0	1	563.97	1081.75	0	FALSE	475	45.7184	1.84224
2467	E11	11	E	WT	ALA	6hrs	600	3	1.8	No Treatment	0	1	514.22	999.667	0	FALSE	442.667	46.2612	1.86085
2467	E12	12	E	WT	ALA	6hrs	600	3	1.8	No Treatment	0	1	445.72	859.5	0	FALSE	371	45.4256	1.83236
2467	F1	1	F	WT	ALA	6hrs	1200	3	3.6	No Treatment	0	1	346.22	890.667	0	FALSE	501.667	59.1667	2.44898
2467	F2	2	F	WT	ALA	6hrs	1200	3	3.6	No Treatment	0	1	449.803	1153.58	0	FALSE	661	59.5065	2.46953
2467	F3	3	F	WT	ALA	6hrs	1200	3	3.6	No Treatment	0	1	465.47	1183.33	0	FALSE	675.083	59.1891	2.45033
2467	F4	4	F	WT	ALA	6hrs	1200	3	3.6	No Treatment	0	1	551.136	1362.25	0	FALSE	768.333	58.2305	2.39409
2467	F5	5	F	WT	ALA	6hrs	150	4.5	0.675	No Treatment	0	1	900.053	1185.25	0	FALSE	242.417	21.2187	1.26934
2467	F6	6	F	WT	ALA	6hrs	150	4.5	0.675	No Treatment	0	1	928.22	1218.58	0	FALSE	247.583	21.0565	1.26673
2467	F7	7	F	WT	ALA	6hrs	150	4.5	0.675	No Treatment	0	1	918.97	1220	0	FALSE	258.25	21.9373	1.28102
2467	F8	8	F	WT	ALA	6hrs	150	4.5	0.675	No Treatment	0	1	864.303	1188.08	0	FALSE	281	24.535	1.32512
2467	F9	9	F	WT	ALA	6hrs	300	4.5	1.35	No Treatment	0	1	673.886	1124.33	0	FALSE	407.667	37.6927	1.60495
2467	F10	10	F	WT	ALA	6hrs	300	4.5	1.35	No Treatment	0	1	662.97	1117.58	0	FALSE	411.833	38.3171	1.62119
2467	F11	11	F	WT	ALA	6hrs	300	4.5	1.35	No Treatment	0	1	558.22	966	0	FALSE	365	39.5356	1.65386
2467	F12	12	F	WT	ALA	6hrs	300	4.5	1.35	No Treatment	0	1	636.97	1032.25	4	TRUE	352.5	35.6251	1.5534
2467	G1	1	G	WT	ALA	6hrs	600	4.5	2.7	No Treatment	0	1	516.303	1040.08	0	FALSE	481	48.2301	1.93162
2467	G2	2	G	WT	ALA	6hrs	600	4.5	2.7	No Treatment	0	1	543.386	1079.58	0	FALSE	493.417	47.5902	1.90804
2467	G3	3	G	WT	ALA	6hrs	600	4.5	2.7	No Treatment	0	1	553.72	1143.83	0	FALSE	547.333	49.71	1.98847
2467	G4	4	G	WT	ALA	6hrs	600	4.5	2.7	No Treatment	0	1	563.386	1082.75	0	FALSE	476.583	45.8267	1.84593
2467	G5	5	G	WT	ALA	6hrs	1200	4.5	5.4	No Treatment	0	1	382.22	1173	0	FALSE	748	66.1818	2.95699
2467	G6	6	G	WT	ALA	6hrs	1200	4.5	5.4	No Treatment	0	1	379.947	1183.64	1	FALSE	760.909	66.6963	3.00267
2467	G7	7	G	WT	ALA	6hrs	1200	4.5	5.4	No Treatment	0	1	358.22	1117.25	0	FALSE	716.25	66.6608	2.99947
2467	G8	8	G	WT	ALA	6hrs	1200	4.5	5.4	No Treatment	0	1	401.386	1244.25	0	FALSE	800.083	66.5921	2.9933
2467	G9	9	G	WT	ALA	6hrs	150	6	0.9	No Treatment	0	1	797.303	1105.17	0	FALSE	265.083	24.9517	1.33248				872.654
2467	G10	10	G	WT	ALA	6hrs	150	6	0.9	No Treatment	0	1	721.386	1025.75	0	FALSE	261.583	26.6115	1.36261
2467	G11	11	G	WT	ALA	6hrs	150	6	0.9	No Treatment	0	1	681.303	969.75	0	FALSE	245.667	26.5021	1.36058
2467	G12	12	G	WT	ALA	6hrs	150	6	0.9	No Treatment	0	1	622.636	883.917	0	FALSE	218.5	25.9768	1.35093
2467	H1	1	H	WT	ALA	6hrs	300	6	1.8	No Treatment	0	1	658.47	1063.5	0	FALSE	362.25	35.4897	1.55014
2467	H2	2	H	WT	ALA	6hrs	300	6	1.8	No Treatment	0	1	610.386	1006.92	0	FALSE	353.75	36.6909	1.57955
2467	H3	3	H	WT	ALA	6hrs	300	6	1.8	No Treatment	0	1	682.72	1087	0	FALSE	361.5	34.6192	1.5295
2467	H4	4	H	WT	ALA	6hrs	300	6	1.8	No Treatment	0	1	677.053	1055.75	0	FALSE	335.917	33.1616	1.49615
2467	H5	5	H	WT	ALA	6hrs	600	6	3.6	No Treatment	0	1	451.803	1037.75	0	FALSE	543.167	54.5913	2.20222
2467	H6	6	H	WT	ALA	6hrs	600	6	3.6	No Treatment	0	1	455.053	1095.83	0	FALSE	598	56.7873	2.31413
2467	H7	7	H	WT	ALA	6hrs	600	6	3.6	No Treatment	0	1	486.856	1081.82	1	FALSE	552.182	53.1436	2.13418
2467	H8	8	H	WT	ALA	6hrs	600	6	3.6	No Treatment	0	1	430.553	1049	0	FALSE	575.667	57.2108	2.33704
2467	H9	9	H	WT	ALA	6hrs	1200	6	7.2	No Treatment	0	1	286.303	1017.67	0	FALSE	688.583	70.6322	3.40509
2467	H10	10	H	WT	ALA	6hrs	1200	6	7.2	No Treatment	0	1	232.97	811.833	0	FALSE	536.083	69.7069	3.30109
2467	H11	11	H	WT	ALA	6hrs	1200	6	7.2	No Treatment	0	1	253.886	957.75	0	FALSE	661.083	72.2519	3.60386
2467	H12	12	H	WT	ALA	6hrs	1200	6	7.2	No Treatment	0	1	249.303	905.167	0	FALSE	613.083	71.0915	3.45919
2368	A1	1	A	WT	ALA	24hrs	0	0	0	No Treatment	0	0	808.985	43.8455	60.7894	0	TRUE	TRUE	75.0833	8.49293	1.09281
2368	A2	2	A	WT	ALA	24hrs	0	0	0	No Treatment	0	0	946.485	55.9288	70.1227	0	FALSE	FALSE	66.6667	6.58013	1.07044
2368	A3	3	A	WT	ALA	24hrs	0	0	0	No Treatment	0	0	1077.23	72.0121	85.3727	0	FALSE	FALSE	60.9167	5.35225	1.05655
2368	A4	4	A	WT	ALA	24hrs	0	0	0	No Treatment	0	0	1104.57	63.2621	99.4561	0	FALSE	FALSE	58.3333	5.01619	1.05281
2368	A5	5	A	WT	ALA	24hrs	0	0	0	No Treatment	0	0	1219.65	83.0955	110.956	0	FALSE	FALSE	65.1667	5.07205	1.05343
2368	A6	6	A	WT	ALA	24hrs	0	0	0	No Treatment	0	0	1266.15	80.0955	95.9561	0	FALSE	FALSE	39	2.98816	1.0308
2368	A7	7	A	WT	noALA	24hrs	0	0	0	No Treatment	0	0	-7.26515	8.01212	-6.37727	0	FALSE	FALSE	84.1667	109.447	-10.585
2368	A8	8	A	WT	noALA	24hrs	0	0	0	No Treatment	0	0	-6.09848	7.42879	3.45606	0	FALSE	FALSE	81.25	108.115	-12.323
2368	A9	9	A	WT	noALA	24hrs	0	0	0	No Treatment	0	0	13.6515	-8.07121	1.03939	0	FALSE	FALSE	61.1667	81.7537	5.48058
2368	A10	10	A	WT	noALA	24hrs	0	0	0	No Treatment	0	0	2.26515	-8.95758	0.895455	1	FALSE	FALSE	71.2727	96.9197	32.4649
2368	A11	11	A	WT	noALA	24hrs	0	0	0	No Treatment	0	0	-2.55303	1.58788	0.986364	1	FALSE	FALSE	80.4545	103.277	-30.5134
2368	A12	12	A	WT	noALA	24hrs	0	0	0	No Treatment	0	0	11.6515	1.01212	-4.46061	0	TRUE	TRUE	78.25	87.0397	7.71586
2368	B1	1	B	WT	ALA	24hrs	75	6	0.45	No Treatment	0	1	824.568	53.2621	72.4561	0	FALSE	FALSE	205.333	19.9372	1.24902
2368	B2	2	B	WT	ALA	24hrs	75	6	0.45	No Treatment	0	1	845.318	66.5955	74.3727	0	FALSE	FALSE	236.833	21.8854	1.28017
2368	B3	3	B	WT	ALA	24hrs	75	6	0.45	No Treatment	0	1	920.402	68.2621	69.2061	0	FALSE	FALSE	209.333	18.5294	1.22744
2368	B4	4	B	WT	ALA	24hrs	75	6	0.45	No Treatment	0	1	975.902	74.2242	81.9864	1	FALSE	FALSE	204.364	17.3151	1.20941
2368	B5	5	B	WT	ALA	24hrs	150	0.75	0.1125	No Treatment	0	1	1092.98	69.2621	80.7894	0	FALSE	FALSE	162.167	12.9201	1.14837
2368	B6	6	B	WT	ALA	24hrs	150	0.75	0.1125	No Treatment	0	1	1000.4	61.0955	84.1227	0	FALSE	FALSE	147.833	12.8748	1.14777
2368	B7	7	B	WT	ALA	24hrs	150	0.75	0.1125	No Treatment	0	1	1056.65	61.1788	100.289	0	FALSE	FALSE	157.917	13.0019	1.14945
2368	B8	8	B	WT	ALA	24hrs	150	0.75	0.1125	No Treatment	0	1	1160.81	69.7697	103.35	1	FALSE	FALSE	159.636	12.0896	1.13752
2368	B9	9	B	WT	ALA	24hrs	300	0.75	0.225	No Treatment	0	1	1184.73	87.5955	98.3727	0	FALSE	FALSE	201.583	14.5409	1.17015
2368	B10	10	B	WT	ALA	24hrs	300	0.75	0.225	No Treatment	0	1	1134.73	74.5121	96.2894	0	FALSE	FALSE	217.083	16.0586	1.19131
2368	B11	11	B	WT	ALA	24hrs	300	0.75	0.225	No Treatment	0	1	1085.82	72.5955	91.2894	0	FALSE	FALSE	200.583	15.5926	1.18473
2368	B12	12	B	WT	ALA	24hrs	300	0.75	0.225	No Treatment	0	1	942.735	73.1788	72.2894	0	FALSE	FALSE	159.167	14.4447	1.16884
2368	C1	1	C	WT	ALA	24hrs	600	0.75	0.45	No Treatment	0	1	722.902	53.6788	55.3727	0	FALSE	FALSE	240.5	24.9636	1.33269
2368	C2	2	C	WT	ALA	24hrs	600	0.75	0.45	No Treatment	0	1	846.235	60.1788	76.0394	0	FALSE	FALSE	259.417	23.4628	1.30655
2368	C3	3	C	WT	ALA	24hrs	600	0.75	0.45	No Treatment	0	1	889.818	63.1788	72.2061	0	FALSE	FALSE	278	23.8051	1.31242
2368	C4	4	C	WT	ALA	24hrs	600	0.75	0.45	No Treatment	0	1	915.235	64.5955	83.5394	0	FALSE	FALSE	266.417	22.5461	1.29109
2368	C5	5	C	WT	ALA	24hrs	1200	0.75	0.9	No Treatment	0	1	846.902	71.8455	84.7894	0	FALSE	FALSE	339.5	28.6159	1.40087
2368	C6	6	C	WT	ALA	24hrs	1200	0.75	0.9	No Treatment	0	1	850.318	74.8455	70.2894	0	FALSE	FALSE	361.667	29.8409	1.42533
2368	C7	7	C	WT	ALA	24hrs	1200	0.75	0.9	No Treatment	0	1	906.652	84.0121	66.8727	0	FALSE	FALSE	342.833	27.438	1.37813
2368	C8	8	C	WT	ALA	24hrs	1200	0.75	0.9	No Treatment	0	1	946.152	83.5121	82.5394	0	FALSE	FALSE	382.583	28.7931	1.40436
2368	C9	9	C	WT	ALA	24hrs	150	1.5	0.225	No Treatment	0	1	1060.32	77.2621	85.1227	0	FALSE	FALSE	154.5	12.718	1.14571
2368	C10	10	C	WT	ALA	24hrs	150	1.5	0.225	No Treatment	0	1	1111.65	66.0121	93.9561	0	FALSE	FALSE	174.083	13.5396	1.1566
2368	C11	11	C	WT	ALA	24hrs	150	1.5	0.225	No Treatment	0	1	1151.9	77.0121	99.7894	0	FALSE	FALSE	202.417	14.946	1.17572
2368	C12	12	C	WT	ALA	24hrs	150	1.5	0.225	No Treatment	0	1	1032.15	75.1788	94.1227	0	FALSE	FALSE	162.333	13.5902	1.15728
2368	D1	1	D	WT	ALA	24hrs	300	1.5	0.45	No Treatment	0	1	778.235	57.9288	83.2061	0	FALSE	FALSE	241.75	23.7013	1.31064
2368	D2	2	D	WT	ALA	24hrs	300	1.5	0.45	No Treatment	0	1	804.485	55.9288	61.5394	0	FALSE	FALSE	250.083	23.7143	1.31086
2368	D3	3	D	WT	ALA	24hrs	300	1.5	0.45	No Treatment	0	1	955.902	79.7621	80.6227	0	FALSE	FALSE	246.583	20.5061	1.25796
2368	D4	4	D	WT	ALA	24hrs	300	1.5	0.45	No Treatment	0	1	1000.65	74.5955	92.1227	0	FALSE	FALSE	229.917	18.6838	1.22977
2368	D5	5	D	WT	ALA	24hrs	600	1.5	0.9	No Treatment	0	1	902.402	81.8455	72.4561	0	FALSE	FALSE	326.667	26.5784	1.362
2368	D6	6	D	WT	ALA	24hrs	600	1.5	0.9	No Treatment	0	1	858.402	76.9288	67.2894	0	FALSE	FALSE	305.167	26.2268	1.35551
2368	D7	7	D	WT	ALA	24hrs	600	1.5	0.9	No Treatment	0	1	1027.99	83.1333	92.5318	1	FALSE	FALSE	353.182	25.5711	1.34356
2368	D8	8	D	WT	ALA	24hrs	600	1.5	0.9	No Treatment	0	1	994.152	80.6788	82.7061	0	FALSE	FALSE	366	26.9088	1.36815
2368	D9	9	D	WT	ALA	24hrs	1200	1.5	1.8	No Treatment	0	1	858.818	83.3455	77.8727	0	FALSE	FALSE	497	36.6568	1.5787
2368	D10	10	D	WT	ALA	24hrs	1200	1.5	1.8	No Treatment	0	1	833.818	83.9288	67.3727	0	FALSE	FALSE	449.25	35.0137	1.53879
2368	D11	11	D	WT	ALA	24hrs	1200	1.5	1.8	No Treatment	0	1	928.152	85.6788	84.2061	0	FALSE	FALSE	468.917	33.5643	1.50522
2368	D12	12	D	WT	ALA	24hrs	1200	1.5	1.8	No Treatment	0	1	776.152	83.5121	57.2894	0	FALSE	FALSE	421.167	35.1758	1.54263
2368	E1	1	E	WT	ALA	24hrs	150	3	0.45	No Treatment	0	1	761.985	53.8455	54.7061	0	FALSE	FALSE	205.083	21.2067	1.26914
2368	E2	2	E	WT	ALA	24hrs	150	3	0.45	No Treatment	0	1	840.265	49.7697	75.1682	1	FALSE	FALSE	227	21.2693	1.27015
2368	E3	3	E	WT	ALA	24hrs	150	3	0.45	No Treatment	0	1	902.652	82.1788	74.8727	0	FALSE	FALSE	207.333	18.6789	1.22969
2368	E4	4	E	WT	ALA	24hrs	150	3	0.45	No Treatment	0	1	944.318	63.6788	81.0394	0	FALSE	FALSE	244.417	20.5611	1.25883
2368	E5	5	E	WT	ALA	24hrs	300	3	0.9	No Treatment	0	1	833.652	62.0955	76.6227	0	FALSE	FALSE	312	27.2334	1.37426
2368	E6	6	E	WT	ALA	24hrs	300	3	0.9	No Treatment	0	1	899.985	74.5955	66.2894	0	FALSE	FALSE	271.167	23.1539	1.3013
2368	E7	7	E	WT	ALA	24hrs	300	3	0.9	No Treatment	0	1	906.818	63.6788	69.9561	0	FALSE	FALSE	316.333	25.8622	1.34884
2368	E8	8	E	WT	ALA	24hrs	300	3	0.9	No Treatment	0	1	939.068	84.0121	88.7061	0	FALSE	FALSE	296.333	23.9868	1.31556
2368	E9	9	E	WT	ALA	24hrs	600	3	1.8	No Treatment	0	1	799.235	72.5955	74.3727	0	FALSE	FALSE	451.167	36.0817	1.5645
2368	E10	10	E	WT	ALA	24hrs	600	3	1.8	No Treatment	0	1	848.068	85.7621	73.1227	0	FALSE	FALSE	430.417	33.6662	1.50753
2368	E11	11	E	WT	ALA	24hrs	600	3	1.8	No Treatment	0	1	872.302	84.7788	79.0227	2	FALSE	FALSE	455.9	34.3246	1.52264
2368	E12	12	E	WT	ALA	24hrs	600	3	1.8	No Treatment	0	1	822.735	76.8455	74.5394	0	FALSE	FALSE	378.75	31.5235	1.46035
2368	F1	1	F	WT	ALA	24hrs	1200	3	3.6	No Treatment	0	1	538.402	77.0121	48.6227	0	FALSE	FALSE	579.5	51.8382	2.07633
2368	F2	2	F	WT	ALA	24hrs	1200	3	3.6	No Treatment	0	1	512.985	62.7621	47.7061	0	FALSE	FALSE	510.5	49.8786	1.99516
2368	F3	3	F	WT	ALA	24hrs	1200	3	3.6	No Treatment	0	1	520.318	69.2621	53.0394	0	FALSE	FALSE	507.083	49.3559	1.97456
2368	F4	4	F	WT	ALA	24hrs	1200	3	3.6	No Treatment	0	1	568.235	72.7621	51.0394	0	FALSE	FALSE	556.417	49.4746	1.9792
2368	F5	5	F	WT	ALA	24hrs	150	4.5	0.675	No Treatment	0	1	907.402	73.8455	72.2894	0	FALSE	FALSE	252.083	21.741	1.27781
2368	F6	6	F	WT	ALA	24hrs	150	4.5	0.675	No Treatment	0	1	897.902	70.6788	59.8727	0	FALSE	FALSE	244.083	21.3736	1.27184
2368	F7	7	F	WT	ALA	24hrs	150	4.5	0.675	No Treatment	0	1	1040.07	86.6788	79.4561	0	FALSE	FALSE	264	20.2443	1.25383
2368	F8	8	F	WT	ALA	24hrs	150	4.5	0.675	No Treatment	0	1	990.402	79.5121	73.4561	0	FALSE	FALSE	271.5	21.5151	1.27413
2368	F9	9	F	WT	ALA	24hrs	300	4.5	1.35	No Treatment	0	1	990.818	88.4288	87.1227	0	FALSE	FALSE	389.917	28.2398	1.39353
2368	F10	10	F	WT	ALA	24hrs	300	4.5	1.35	No Treatment	0	1	968.235	80.4288	62.1227	0	FALSE	FALSE	355.75	26.8696	1.36742
2368	F11	11	F	WT	ALA	24hrs	300	4.5	1.35	No Treatment	0	1	1120.32	102.762	91.3727	0	TRUE	TRUE	393	25.9694	1.35079
2368	F12	12	F	WT	ALA	24hrs	300	4.5	1.35	No Treatment	0	1	938.068	89.1788	80.4561	0	FALSE	FALSE	344.167	26.8412	1.36689
2368	G1	1	G	WT	ALA	24hrs	600	4.5	2.7	No Treatment	0	1	640.152	70.8455	59.4561	0	FALSE	FALSE	482.167	42.9617	1.75321
2368	G2	2	G	WT	ALA	24hrs	600	4.5	2.7	No Treatment	0	1	631.985	73.8455	53.7894	0	FALSE	FALSE	447.583	41.4595	1.70822
2368	G3	3	G	WT	ALA	24hrs	600	4.5	2.7	No Treatment	0	1	650.811	79.4061	56.8045	1	FALSE	FALSE	451.091	40.9375	1.69312
2368	G4	4	G	WT	ALA	24hrs	600	4.5	2.7	No Treatment	0	1	675.818	67.4288	57.8727	0	FALSE	FALSE	446.917	39.8061	1.6613
2368	G5	5	G	WT	ALA	24hrs	1200	4.5	5.4	No Treatment	0	1	505.318	73.9288	39.6227	0	FALSE	FALSE	700.5	58.0933	2.38626
2368	G6	6	G	WT	ALA	24hrs	1200	4.5	5.4	No Treatment	0	1	481.068	61.2621	36.5394	0	FALSE	FALSE	696.417	59.1444	2.44765
2368	G7	7	G	WT	ALA	24hrs	1200	4.5	5.4	No Treatment	0	1	452.402	68.5955	39.8727	0	FALSE	FALSE	669.5	59.6755	2.47988
2368	G8	8	G	WT	ALA	24hrs	1200	4.5	5.4	No Treatment	0	1	554.152	76.4288	46.7894	0	FALSE	FALSE	760.167	57.8373	2.37177
2368	G9	9	G	WT	ALA	24hrs	150	6	0.9	No Treatment	0	1	953.318	68.5955	63.1227	0	FALSE	FALSE	296.333	23.7133	1.31084
2368	G10	10	G	WT	ALA	24hrs	150	6	0.9	No Treatment	0	1	955.568	85.7621	84.4561	0	FALSE	FALSE	287.25	23.1128	1.30061
2368	G11	11	G	WT	ALA	24hrs	150	6	0.9	No Treatment	0	1	1124.23	83.7621	101.289	0	FALSE	FALSE	319.167	22.1121	1.2839
2368	G12	12	G	WT	ALA	24hrs	150	6	0.9	No Treatment	0	1	1018.82	87.5121	92.7061	0	FALSE	FALSE	274	21.194	1.26894
2368	H1	1	H	WT	ALA	24hrs	300	6	1.8	No Treatment	0	1	18.4848	7.59545	10.0394	0	TRUE	TRUE	141.25	88.4278	8.64139
2368	H2	2	H	WT	ALA	24hrs	300	6	1.8	No Treatment	0	1	615.902	69.3455	58.9561	0	FALSE	FALSE	331	34.9561	1.53742
2368	H3	3	H	WT	ALA	24hrs	300	6	1.8	No Treatment	0	1	724.402	72.3455	58.4561	0	FALSE	FALSE	395.167	35.2963	1.54551
2368	H4	4	H	WT	ALA	24hrs	300	6	1.8	No Treatment	0	1	720.652	67.2621	62.0394	0	FALSE	FALSE	376.167	34.2962	1.52198
2368	H5	5	H	WT	ALA	24hrs	600	6	3.6	No Treatment	0	1	559.318	65.0121	37.8727	0	FALSE	FALSE	519	48.1305	1.92792
2368	H6	6	H	WT	ALA	24hrs	600	6	3.6	No Treatment	0	1	557.235	67.8455	47.3727	0	FALSE	FALSE	515	48.0305	1.92421
2368	H7	7	H	WT	ALA	24hrs	600	6	3.6	No Treatment	0	1	631.318	74.7621	57.0394	0	FALSE	FALSE	585.417	48.1137	1.92729
2368	H8	8	H	WT	ALA	24hrs	600	6	3.6	No Treatment	0	1	595.652	69.3455	52.2061	0	FALSE	FALSE	558.917	48.4092	1.93833
2368	H9	9	H	WT	ALA	24hrs	1200	6	7.2	No Treatment	0	1	450.818	77.0955	42.7061	0	FALSE	FALSE	844.167	65.1874	2.87252
2368	H10	10	H	WT	ALA	24hrs	1200	6	7.2	No Treatment	0	1	517.265	67.7697	44.8045	1	FALSE	FALSE	973.545	65.3031	2.8821
2368	H11	11	H	WT	ALA	24hrs	1200	6	7.2	No Treatment	0	1	509.568	78.2621	43.2894	0	FALSE	FALSE	896.083	63.7486	2.75852
2368	H12	12	H	WT	ALA	24hrs	1200	6	7.2	No Treatment	0	1	431.985	72.8455	28.6227	0	FALSE	FALSE	826.917	65.6856	2.91423
2435	A1	1	A	WT	ALA	24hrs	0	0	0	No Treatment	0	0	587.042	693.75	0	FALSE	96.75	14.149	1.16481
2435	A2	2	A	WT	ALA	24hrs	0	0	0	No Treatment	0	0	694.042	824.417	0	FALSE	120.417	14.7849	1.1735
2435	A3	3	A	WT	ALA	24hrs	0	0	0	No Treatment	0	0	649.708	773.167	0	FALSE	113.5	14.8714	1.17469
2435	A4	4	A	WT	ALA	24hrs	0	0	0	No Treatment	0	0	694.708	819.833	0	FALSE	115.167	14.2203	1.16578
2435	A5	5	A	WT	ALA	24hrs	0	0	0	No Treatment	0	0	905.292	1038.75	0	FALSE	123.5	12.0044	1.13642
2435	A6	6	A	WT	ALA	24hrs	0	0	0	No Treatment	0	0	922.875	1042.08	0	FALSE	109.25	10.585	1.11838
2435	A7	7	A	WT	noALA	24hrs	0	0	0	No Treatment	0	0	5.375	93.9167	0	FALSE	78.5833	93.598	15.6202
2435	A8	8	A	WT	noALA	24hrs	0	0	0	No Treatment	0	0	-6.54167	104.083	0	FALSE	100.667	106.95	-14.3885
2435	A9	9	A	WT	noALA	24hrs	0	0	0	No Treatment	0	0	-0.625	79.1667	0	FALSE	69.8333	100.903	-110.733
2435	A10	10	A	WT	noALA	24hrs	0	0	0	No Treatment	0	0	-4.125	107.417	0	FALSE	101.583	104.233	-23.6263
2435	A11	11	A	WT	noALA	24hrs	0	0	0	No Treatment	0	0	4.29167	93.75	0	FALSE	79.5	94.8782	19.5243
2435	A12	12	A	WT	noALA	24hrs	0	0	0	No Treatment	0	0	1.625	79.5833	0	FALSE	68	97.6661	42.8462
2435	B1	1	B	WT	ALA	24hrs	75	6	0.45	No Treatment	0	1	446.708	663.917	0	FALSE	207.25	31.6916	1.46395
2435	B2	2	B	WT	ALA	24hrs	75	6	0.45	No Treatment	0	1	456.375	708.583	0	FALSE	242.25	34.6753	1.53081
2435	B3	3	B	WT	ALA	24hrs	75	6	0.45	No Treatment	0	1	411.042	657.333	0	FALSE	236.333	36.5064	1.57496
2435	B4	4	B	WT	ALA	24hrs	75	6	0.45	No Treatment	0	1	696.792	957.417	0	FALSE	250.667	26.4567	1.35974
2435	B5	5	B	WT	ALA	24hrs	150	0.75	0.1125	No Treatment	0	1	679.208	894.583	0	FALSE	205.417	23.2208	1.30244
2435	B6	6	B	WT	ALA	24hrs	150	0.75	0.1125	No Treatment	0	1	874.875	1115.58	0	FALSE	230.75	20.8705	1.26375
2435	B7	7	B	WT	ALA	24hrs	150	0.75	0.1125	No Treatment	0	1	816.042	1038	0	FALSE	212	20.6217	1.25979
2435	B8	8	B	WT	ALA	24hrs	150	0.75	0.1125	No Treatment	0	1	832.042	1034.5	0	FALSE	192.5	18.7889	1.23136
2435	B9	9	B	WT	ALA	24hrs	300	0.75	0.225	No Treatment	0	1	809.542	1051.58	0	FALSE	232.083	22.2809	1.28668
2435	B10	10	B	WT	ALA	24hrs	300	0.75	0.225	No Treatment	0	1	825.625	1091.25	0	FALSE	255.667	23.6446	1.30966
2435	B11	11	B	WT	ALA	24hrs	300	0.75	0.225	No Treatment	0	1	791.875	1048.5	0	FALSE	246.667	23.7513	1.3115
2435	B12	12	B	WT	ALA	24hrs	300	0.75	0.225	No Treatment	0	1	706.625	967.833	0	FALSE	251.25	26.2299	1.35556
2435	C1	1	C	WT	ALA	24hrs	600	0.75	0.45	No Treatment	0	1	431.042	689.5	0	FALSE	248.5	36.5688	1.57651
2435	C2	2	C	WT	ALA	24hrs	600	0.75	0.45	No Treatment	0	1	460.875	753.5	0	FALSE	282.667	38.0163	1.61333
2435	C3	3	C	WT	ALA	24hrs	600	0.75	0.45	No Treatment	0	1	455.208	732.333	0	FALSE	267.167	36.9845	1.58691
2435	C4	4	C	WT	ALA	24hrs	600	0.75	0.45	No Treatment	0	1	562.708	853.667	0	FALSE	281	33.3053	1.49937
2435	C5	5	C	WT	ALA	24hrs	1200	0.75	0.9	No Treatment	0	1	604.292	980.167	0	FALSE	365.917	37.7153	1.60553
2435	C6	6	C	WT	ALA	24hrs	1200	0.75	0.9	No Treatment	0	1	660.292	1069	0	FALSE	398.75	37.652	1.6039
2435	C7	7	C	WT	ALA	24hrs	1200	0.75	0.9	No Treatment	0	1	647.375	1071.08	0	FALSE	413.75	38.9916	1.63912
2435	C8	8	C	WT	ALA	24hrs	1200	0.75	0.9	No Treatment	0	1	689.792	1123.75	0	FALSE	424	38.0682	1.61468
2435	C9	9	C	WT	ALA	24hrs	150	1.5	0.225	No Treatment	0	1	869.458	1123.17	0	FALSE	243.75	21.8962	1.28035
2435	C10	10	C	WT	ALA	24hrs	150	1.5	0.225	No Treatment	0	1	881.542	1114.67	0	FALSE	223.167	20.2014	1.25315
2435	C11	11	C	WT	ALA	24hrs	150	1.5	0.225	No Treatment	0	1	937.292	1203.75	0	FALSE	256.5	21.4862	1.27366
2435	C12	12	C	WT	ALA	24hrs	150	1.5	0.225	No Treatment	0	1	657.042	878	0	FALSE	211	24.3076	1.32114
2435	D1	1	D	WT	ALA	24hrs	300	1.5	0.45	No Treatment	0	1	475.542	742.5	0	FALSE	257	35.0833	1.54044
2435	D2	2	D	WT	ALA	24hrs	300	1.5	0.45	No Treatment	0	1	500.625	758.833	0	FALSE	248.25	33.1497	1.49588
2435	D3	3	D	WT	ALA	24hrs	300	1.5	0.45	No Treatment	0	1	492.708	749	0	FALSE	246.333	33.3315	1.49996
2435	D4	4	D	WT	ALA	24hrs	300	1.5	0.45	No Treatment	0	1	569.042	872.833	0	FALSE	293.833	34.0528	1.51637
2435	D5	5	D	WT	ALA	24hrs	600	1.5	0.9	No Treatment	0	1	549.708	944.25	0	FALSE	384.583	41.1631	1.69961
2435	D6	6	D	WT	ALA	24hrs	600	1.5	0.9	No Treatment	0	1	601.458	989.25	0	FALSE	377.833	38.5823	1.6282
2435	D7	7	D	WT	ALA	24hrs	600	1.5	0.9	No Treatment	0	1	679.125	1063.33	0	FALSE	374.25	35.5287	1.55108
2435	D8	8	D	WT	ALA	24hrs	600	1.5	0.9	No Treatment	0	1	687.314	1083.64	1	FALSE	386.364	35.9851	1.56214
2435	D9	9	D	WT	ALA	24hrs	1200	1.5	1.8	No Treatment	0	1	640.875	1183.83	0	FALSE	533	45.4052	1.83168
2435	D10	10	D	WT	ALA	24hrs	1200	1.5	1.8	No Treatment	0	1	698.208	1277.33	0	FALSE	569.167	44.9091	1.81518
2435	D11	11	D	WT	ALA	24hrs	1200	1.5	1.8	No Treatment	0	1	660.375	1220.17	0	FALSE	549.833	45.4329	1.83261
2435	D12	12	D	WT	ALA	24hrs	1200	1.5	1.8	No Treatment	0	1	436.875	843.417	0	FALSE	396.583	47.5829	1.90777
2435	E1	1	E	WT	ALA	24hrs	150	3	0.45	No Treatment	0	1	455.708	688.583	0	FALSE	222.917	32.8483	1.48917
2435	E2	2	E	WT	ALA	24hrs	150	3	0.45	No Treatment	0	1	508.792	778.667	0	FALSE	259.917	33.8121	1.51085
2435	E3	3	E	WT	ALA	24hrs	150	3	0.45	No Treatment	0	1	615.542	874.833	0	FALSE	249.333	28.8288	1.40506
2435	E4	4	E	WT	ALA	24hrs	150	3	0.45	No Treatment	0	1	622.587	926.091	1	FALSE	293.545	32.0418	1.47149
2435	E5	5	E	WT	ALA	24hrs	300	3	0.9	No Treatment	0	1	651.375	1041.08	0	FALSE	379.75	36.8287	1.583
2435	E6	6	E	WT	ALA	24hrs	300	3	0.9	No Treatment	0	1	673.125	1018.33	0	FALSE	335.25	33.2466	1.49805
2435	E7	7	E	WT	ALA	24hrs	300	3	0.9	No Treatment	0	1	780.292	1145.5	0	FALSE	355.25	31.2846	1.45528
2435	E8	8	E	WT	ALA	24hrs	300	3	0.9	No Treatment	0	1	824.125	1237.5	0	FALSE	403.417	32.8638	1.48951
2435	E9	9	E	WT	ALA	24hrs	600	3	1.8	No Treatment	0	1	743.958	1249	0	FALSE	495.083	39.957	1.66547
2435	E10	10	E	WT	ALA	24hrs	600	3	1.8	No Treatment	0	1	683.042	1203.5	0	FALSE	510.5	42.7719	1.74739
2435	E11	11	E	WT	ALA	24hrs	600	3	1.8	No Treatment	0	1	728.125	1233.5	0	FALSE	495.417	40.4904	1.6804
2435	E12	12	E	WT	ALA	24hrs	600	3	1.8	No Treatment	0	1	518.208	911.583	0	FALSE	383.417	42.5251	1.73989
2435	F1	1	F	WT	ALA	24hrs	1200	3	3.6	No Treatment	0	1	255.125	676.583	0	FALSE	411.5	61.7289	2.61293
2435	F2	2	F	WT	ALA	24hrs	1200	3	3.6	No Treatment	0	1	278.958	694.583	0	FALSE	405.667	59.2538	2.45422
2435	F3	3	F	WT	ALA	24hrs	1200	3	3.6	No Treatment	0	1	270.625	717.333	0	FALSE	436.75	61.7424	2.61386
2435	F4	4	F	WT	ALA	24hrs	1200	3	3.6	No Treatment	0	1	369.133	891.909	1	FALSE	512.818	58.1459	2.38925
2435	F5	5	F	WT	ALA	24hrs	150	4.5	0.675	No Treatment	0	1	630.792	937.333	0	FALSE	296.583	31.9809	1.47018
2435	F6	6	F	WT	ALA	24hrs	150	4.5	0.675	No Treatment	0	1	622.958	964.167	0	FALSE	331.25	34.7146	1.53174
2435	F7	7	F	WT	ALA	24hrs	150	4.5	0.675	No Treatment	0	1	720.292	1040.58	0	FALSE	310.333	30.1112	1.43084
2435	F8	8	F	WT	ALA	24hrs	150	4.5	0.675	No Treatment	0	1	864.342	1229.3	2	FALSE	355	29.1141	1.41072
2435	F9	9	F	WT	ALA	24hrs	300	4.5	1.35	No Treatment	0	1	748.542	1173.67	0	FALSE	415.167	35.6762	1.55463
2435	F10	10	F	WT	ALA	24hrs	300	4.5	1.35	No Treatment	0	1	754.708	1180.83	0	FALSE	416.167	35.5432	1.55143
2435	F11	11	F	WT	ALA	24hrs	300	4.5	1.35	No Treatment	0	1	733.542	1139.5	0	FALSE	396	35.0585	1.53985
2435	F12	12	F	WT	ALA	24hrs	300	4.5	1.35	No Treatment	0	1	551.375	901.75	0	FALSE	340.417	38.1722	1.6174
2435	G1	1	G	WT	ALA	24hrs	600	4.5	2.7	No Treatment	0	1	342.958	715.083	0	FALSE	362.167	51.3621	2.05601
2435	G2	2	G	WT	ALA	24hrs	600	4.5	2.7	No Treatment	0	1	318.458	729.833	0	FALSE	401.417	55.762	2.2605
2435	G3	3	G	WT	ALA	24hrs	600	4.5	2.7	No Treatment	0	1	363.958	785.583	0	FALSE	411.667	53.0755	2.13108
2435	G4	4	G	WT	ALA	24hrs	600	4.5	2.7	No Treatment	0	1	403.042	848.667	3	FALSE	435.667	51.945	2.08095
2435	G5	5	G	WT	ALA	24hrs	1200	4.5	5.4	No Treatment	0	1	358.042	1099.5	0	FALSE	731.5	67.1383	3.04306
2435	G6	6	G	WT	ALA	24hrs	1200	4.5	5.4	No Treatment	0	1	315.208	975.083	0	FALSE	649.917	67.3402	3.06186
2435	G7	7	G	WT	ALA	24hrs	1200	4.5	5.4	No Treatment	0	1	356.458	1121	0	FALSE	754.583	67.9167	3.11689
2435	G8	8	G	WT	ALA	24hrs	1200	4.5	5.4	No Treatment	0	1	340.875	1102.25	0	FALSE	751.417	68.7927	3.20438
2435	G9	9	G	WT	ALA	24hrs	150	6	0.9	No Treatment	0	1	768.542	1133	4	FALSE	354.5	31.5661	1.46126
2435	G10	10	G	WT	ALA	24hrs	150	6	0.9	No Treatment	0	1	767.292	1107.33	0	FALSE	330.083	30.0794	1.43019
2435	G11	11	G	WT	ALA	24hrs	150	6	0.9	No Treatment	0	1	687.542	1032.58	0	FALSE	335.083	32.767	1.48736
2435	G12	12	G	WT	ALA	24hrs	150	6	0.9	No Treatment	0	1	610.125	885	0	FALSE	264.917	30.2747	1.4342
2435	H1	1	H	WT	ALA	24hrs	300	6	1.8	No Treatment	0	1	393.458	721.833	0	FALSE	318.417	44.7293	1.80928
2435	H2	2	H	WT	ALA	24hrs	300	6	1.8	No Treatment	0	1	395.875	748.083	0	FALSE	342.25	46.3675	1.86454
2435	H3	3	H	WT	ALA	24hrs	300	6	1.8	No Treatment	0	1	457.875	813.833	0	FALSE	346	43.0415	1.75566
2435	H4	4	H	WT	ALA	24hrs	300	6	1.8	No Treatment	0	1	481.875	823.5	0	FALSE	331.667	40.7682	1.68828
2435	H5	5	H	WT	ALA	24hrs	600	6	3.6	No Treatment	0	1	394.458	921.333	0	FALSE	516.917	56.7183	2.31045
2435	H6	6	H	WT	ALA	24hrs	600	6	3.6	No Treatment	0	1	413.442	1022.3	2	FALSE	598.9	59.1599	2.44857
2435	H7	7	H	WT	ALA	24hrs	600	6	3.6	No Treatment	0	1	417.625	921.583	0	FALSE	494	54.1889	2.18288
2435	H8	8	H	WT	ALA	24hrs	600	6	3.6	No Treatment	0	1	412.458	953.583	0	FALSE	531.167	56.29	2.28781
2435	H9	9	H	WT	ALA	24hrs	1200	6	7.2	No Treatment	0	1	285.708	1007.67	0	FALSE	712	71.3635	3.49205
2435	H10	10	H	WT	ALA	24hrs	1200	6	7.2	No Treatment	0	1	270.042	982.167	0	FALSE	702.167	72.2239	3.60022
2435	H11	11	H	WT	ALA	24hrs	1200	6	7.2	No Treatment	0	1	248.542	889.667	0	FALSE	631.167	71.7473	3.53948
2435	H12	12	H	WT	ALA	24hrs	1200	6	7.2	No Treatment	0	1	253.875	871.75	0	FALSE	607.917	70.541	3.39455
2476	A1	1	A	WT	ALA	24hrs	0	0	0	No Treatment	0	0	1686.62	1524.75	0	FALSE	-265.583	-18.6894	0.842535
2476	A2	2	A	WT	ALA	24hrs	0	0	0	No Treatment	0	0	1520.54	1370.58	0	FALSE	-253.667	-20.0231	0.833173
2476	A3	3	A	WT	ALA	24hrs	0	0	0	No Treatment	0	0	1881.04	1733.33	0	FALSE	-251.417	-15.4279	0.866341
2476	A4	4	A	WT	ALA	24hrs	0	0	0	No Treatment	0	0	1861.62	1676.33	0	FALSE	-289	-18.377	0.844759
2476	A5	5	A	WT	ALA	24hrs	0	0	0	No Treatment	0	0	1847.95	1653.25	0	FALSE	-298.417	-19.2584	0.838515
2476	A6	6	A	WT	ALA	24hrs	0	0	0	No Treatment	0	0	1732.62	1598.08	0	FALSE	-238.25	-15.9432	0.862491
2476	A7	7	A	WT	noALA	24hrs	0	0	0	No Treatment	0	0	7.86995	0	0	FALSE	-111.583	107.588	-13.1784
2476	A8	8	A	WT	noALA	24hrs	0	0	0	No Treatment	0	0	3.70328	0	0	FALSE	-107.417	103.571	-28.0058
2476	A9	9	A	WT	noALA	24hrs	0	0	0	No Treatment	0	0	-4.79672	0	0	FALSE	-98.9167	95.375	21.6217
2476	A10	10	A	WT	noALA	24hrs	0	0	0	No Treatment	0	0	-0.167929	0	1	FALSE	-103.545	99.8381	617.602
2476	A11	11	A	WT	noALA	24hrs	0	0	0	No Treatment	0	0	-3.16793	0	1	FALSE	-100.545	96.9455	32.7385
2476	A12	12	A	WT	noALA	24hrs	0	0	0	No Treatment	0	0	-3.44066	0	1	FALSE	-100.273	96.6825	30.1435
2476	B1	1	B	WT	ALA	24hrs	75	6	0.45	No Treatment	0	1	1282.87	1418.08	0	FALSE	31.5	2.39659	1.02455
2476	B2	2	B	WT	ALA	24hrs	75	6	0.45	No Treatment	0	1	1488.2	1661.55	1	FALSE	69.6364	4.47008	1.04679
2476	B3	3	B	WT	ALA	24hrs	75	6	0.45	No Treatment	0	1	1498.37	1686.42	0	FALSE	84.3333	5.32844	1.05628
2476	B4	4	B	WT	ALA	24hrs	75	6	0.45	No Treatment	0	1	1611.79	1817.5	0	FALSE	102	5.95173	1.06328
2476	B5	5	B	WT	ALA	24hrs	150	0.75	0.1125	No Treatment	0	1	1784.12	1832.83	0	FALSE	-55	-3.18081	0.969172
2476	B6	6	B	WT	ALA	24hrs	150	0.75	0.1125	No Treatment	0	1	1860.87	1912.75	0	FALSE	-51.8333	-2.86525	0.972146
2476	B7	7	B	WT	ALA	24hrs	150	0.75	0.1125	No Treatment	0	1	2034.54	2131.67	0	FALSE	-6.58333	-0.324629	0.996764
2476	B8	8	B	WT	ALA	24hrs	150	0.75	0.1125	No Treatment	0	1	1698.29	1777.33	0	FALSE	-24.6667	-1.47385	0.985476
2476	B9	9	B	WT	ALA	24hrs	300	0.75	0.225	No Treatment	0	1	1534.04	1740.5	0	FALSE	102.75	6.27754	1.06698
2476	B10	10	B	WT	ALA	24hrs	300	0.75	0.225	No Treatment	0	1	1453.2	1622.17	0	FALSE	65.25	4.29714	1.0449
2476	B11	11	B	WT	ALA	24hrs	300	0.75	0.225	No Treatment	0	1	1373.29	1559.5	0	FALSE	82.5	5.66704	1.06007
2476	B12	12	B	WT	ALA	24hrs	300	0.75	0.225	No Treatment	0	1	1308.45	1475	0	FALSE	62.8333	4.58207	1.04802
2476	C1	1	C	WT	ALA	24hrs	600	0.75	0.45	No Treatment	0	1	1150.54	1374.33	0	FALSE	120.083	9.45077	1.10437
2476	C2	2	C	WT	ALA	24hrs	600	0.75	0.45	No Treatment	0	1	1614.7	1965.67	0	FALSE	247.25	13.2791	1.15312
2476	C3	3	C	WT	ALA	24hrs	600	0.75	0.45	No Treatment	0	1	1514.95	1877.08	0	FALSE	258.417	14.5721	1.17058
2476	C4	4	C	WT	ALA	24hrs	600	0.75	0.45	No Treatment	0	1	1596.79	1990.42	0	FALSE	289.917	15.3663	1.18156
2476	C5	5	C	WT	ALA	24hrs	1200	0.75	0.9	No Treatment	0	1	1130.87	1611.33	0	FALSE	376.75	24.9897	1.33315
2476	C6	6	C	WT	ALA	24hrs	1200	0.75	0.9	No Treatment	0	1	1229.37	1710.58	0	FALSE	377.5	23.4929	1.30707
2476	C7	7	C	WT	ALA	24hrs	1200	0.75	0.9	No Treatment	0	1	1398.95	1882.58	0	FALSE	379.917	21.3572	1.27157
2476	C8	8	C	WT	ALA	24hrs	1200	0.75	0.9	No Treatment	0	1	1257.54	1772.5	0	FALSE	411.25	24.6437	1.32703
2476	C9	9	C	WT	ALA	24hrs	150	1.5	0.225	No Treatment	0	1	1529.45	1695.08	0	FALSE	61.9167	3.89078	1.04048
2476	C10	10	C	WT	ALA	24hrs	150	1.5	0.225	No Treatment	0	1	1584.62	1727.17	0	FALSE	38.8333	2.39202	1.02451
2476	C11	11	C	WT	ALA	24hrs	150	1.5	0.225	No Treatment	0	1	1641.2	1796.25	0	FALSE	51.3333	3.03292	1.03128
2476	C12	12	C	WT	ALA	24hrs	150	1.5	0.225	No Treatment	0	1	1304.54	1419.75	0	FALSE	11.5	0.873836	1.00882
2476	D1	1	D	WT	ALA	24hrs	300	1.5	0.45	No Treatment	0	1	1198.37	1371.17	0	FALSE	69.0833	5.45056	1.05765
2476	D2	2	D	WT	ALA	24hrs	300	1.5	0.45	No Treatment	0	1	1495.62	1738.75	0	FALSE	139.417	8.52682	1.09322
2476	D3	3	D	WT	ALA	24hrs	300	1.5	0.45	No Treatment	0	1	1535.2	1799.33	0	FALSE	160.417	9.46065	1.10449
2476	D4	4	D	WT	ALA	24hrs	300	1.5	0.45	No Treatment	0	1	1531.04	1818	0	FALSE	183.25	10.6896	1.11969
2476	D5	5	D	WT	ALA	24hrs	600	1.5	0.9	No Treatment	0	1	1408.54	1892.92	0	FALSE	380.667	21.2758	1.27026
2476	D6	6	D	WT	ALA	24hrs	600	1.5	0.9	No Treatment	0	1	1420.38	1915.82	1	FALSE	391.727	21.6173	1.27579
2476	D7	7	D	WT	ALA	24hrs	600	1.5	0.9	No Treatment	0	1	1349.54	1859.92	0	FALSE	406.667	23.156	1.30134
2476	D8	8	D	WT	ALA	24hrs	600	1.5	0.9	No Treatment	0	1	1438.45	1952.08	0	FALSE	409.917	22.1772	1.28497
2476	D9	9	D	WT	ALA	24hrs	1200	1.5	1.8	No Treatment	0	1	1160.79	1882.75	0	FALSE	618.25	34.752	1.53261
2476	D10	10	D	WT	ALA	24hrs	1200	1.5	1.8	No Treatment	0	1	1095.12	1806.83	0	FALSE	608	35.6992	1.55519
2476	D11	11	D	WT	ALA	24hrs	1200	1.5	1.8	No Treatment	0	1	973.12	1566.83	0	FALSE	490	33.4901	1.50354
2476	D12	12	D	WT	ALA	24hrs	1200	1.5	1.8	No Treatment	0	1	818.62	1318.42	0	FALSE	396.083	32.6074	1.48384
2476	E1	1	E	WT	ALA	24hrs	150	3	0.45	No Treatment	0	1	1175.12	1324.33	0	FALSE	45.5	3.72761	1.03872
2476	E2	2	E	WT	ALA	24hrs	150	3	0.45	No Treatment	0	1	1652.29	1883.75	0	FALSE	127.75	7.17682	1.07732
2476	E3	3	E	WT	ALA	24hrs	150	3	0.45	No Treatment	0	1	1657.29	1910.33	0	FALSE	149.333	8.2659	1.09011
2476	E4	4	E	WT	ALA	24hrs	150	3	0.45	No Treatment	0	1	1721.7	1989.67	0	FALSE	164.25	8.70912	1.0954
2476	E5	5	E	WT	ALA	24hrs	300	3	0.9	No Treatment	0	1	1349.29	1748.08	0	FALSE	295.083	17.9451	1.2187
2476	E6	6	E	WT	ALA	24hrs	300	3	0.9	No Treatment	0	1	1386.95	1776.83	0	FALSE	286.167	17.1038	1.20633
2476	E7	7	E	WT	ALA	24hrs	300	3	0.9	No Treatment	0	1	1443.54	1852.08	0	FALSE	304.833	17.4353	1.21117
2476	E8	8	E	WT	ALA	24hrs	300	3	0.9	No Treatment	0	1	1370.29	1823.67	0	FALSE	349.667	20.33	1.25518
2476	E9	9	E	WT	ALA	24hrs	600	3	1.8	No Treatment	0	1	1244.37	1943	0	FALSE	594.917	32.345	1.47809
2476	E10	10	E	WT	ALA	24hrs	600	3	1.8	No Treatment	0	1	1069.45	1624	0	FALSE	450.833	29.6545	1.42155
2476	E11	11	E	WT	ALA	24hrs	600	3	1.8	No Treatment	0	1	999.953	1572.92	0	FALSE	469.25	31.9391	1.46927
2476	E12	12	E	WT	ALA	24hrs	600	3	1.8	No Treatment	0	1	742.787	1158.75	0	FALSE	312.25	29.5961	1.42038
2476	F1	1	F	WT	ALA	24hrs	1200	3	3.6	No Treatment	0	1	533.387	1281.5	2	FALSE	644.4	54.7128	2.20813
2476	F2	2	F	WT	ALA	24hrs	1200	3	3.6	No Treatment	0	1	710.12	1703.83	0	FALSE	890	55.6208	2.25331
2476	F3	3	F	WT	ALA	24hrs	1200	3	3.6	No Treatment	0	1	869.387	2053.8	2	FALSE	1080.7	55.4181	2.24306
2476	F4	4	F	WT	ALA	24hrs	1200	3	3.6	No Treatment	0	1	770.537	1768	0	FALSE	893.75	53.7017	2.15991
2476	F5	5	F	WT	ALA	24hrs	150	4.5	0.675	No Treatment	0	1	1338.92	1612.64	1	FALSE	170	11.2663	1.12697
2476	F6	6	F	WT	ALA	24hrs	150	4.5	0.675	No Treatment	0	1	1479.29	1803.5	0	FALSE	220.5	12.9722	1.14906
2476	F7	7	F	WT	ALA	24hrs	150	4.5	0.675	No Treatment	0	1	1441.04	1746.83	0	FALSE	202.083	12.2988	1.14023
2476	F8	8	F	WT	ALA	24hrs	150	4.5	0.675	No Treatment	0	1	1589.95	1955.58	0	FALSE	261.917	14.1434	1.16473
2476	F9	9	F	WT	ALA	24hrs	300	4.5	1.35	No Treatment	0	1	1321.87	1852.83	0	FALSE	427.25	24.4266	1.32322
2476	F10	10	F	WT	ALA	24hrs	300	4.5	1.35	No Treatment	0	1	1229.37	1727	0	FALSE	393.917	24.2666	1.32042
2476	F11	11	F	WT	ALA	24hrs	300	4.5	1.35	No Treatment	0	1	1234.01	1761.36	1	FALSE	423.636	25.5564	1.3433
2476	F12	12	F	WT	ALA	24hrs	300	4.5	1.35	No Treatment	0	1	1075.38	1533.36	1	FALSE	354.273	24.7804	1.32944
2476	G1	1	G	WT	ALA	24hrs	600	4.5	2.7	No Treatment	0	1	526.453	975.333	0	TRUE	345.167	39.6006	1.65565
2476	G2	2	G	WT	ALA	24hrs	600	4.5	2.7	No Treatment	0	1	732.37	1341.75	0	FALSE	505.667	40.8442	1.69045
2476	G3	3	G	WT	ALA	24hrs	600	4.5	2.7	No Treatment	0	1	665.537	1271.25	0	FALSE	502	42.9965	1.75428
2476	G4	4	G	WT	ALA	24hrs	600	4.5	2.7	No Treatment	0	1	895.537	1705.5	0	FALSE	706.25	44.0914	1.78863
2476	G5	5	G	WT	ALA	24hrs	1200	4.5	5.4	No Treatment	0	1	598.537	1713	0	FALSE	1010.75	62.8073	2.6887
2476	G6	6	G	WT	ALA	24hrs	1200	4.5	5.4	No Treatment	0	1	580.87	1652.42	0	FALSE	967.833	62.4931	2.66618
2476	G7	7	G	WT	ALA	24hrs	1200	4.5	5.4	No Treatment	0	1	625.12	1787	0	FALSE	1058.17	62.8631	2.69274
2476	G8	8	G	WT	ALA	24hrs	1200	4.5	5.4	No Treatment	0	1	672.037	1958.08	0	FALSE	1182.33	63.7593	2.75933
2476	G9	9	G	WT	ALA	24hrs	150	6	0.9	No Treatment	0	1	1447.47	1841.45	1	FALSE	290.273	16.704	1.20054
2476	G10	10	G	WT	ALA	24hrs	150	6	0.9	No Treatment	0	1	1398.7	1770.67	0	FALSE	268.25	16.0922	1.19178
2476	G11	11	G	WT	ALA	24hrs	150	6	0.9	No Treatment	0	1	1175.37	1516.75	0	FALSE	237.667	16.8196	1.20221
2476	G12	12	G	WT	ALA	24hrs	150	6	0.9	No Treatment	0	1	1056.95	1351.25	0	FALSE	190.583	15.2768	1.18031
2476	H1	1	H	WT	ALA	24hrs	300	6	1.8	No Treatment	0	1	874.62	1280.08	0	FALSE	301.75	25.6509	1.34501
2476	H2	2	H	WT	ALA	24hrs	300	6	1.8	No Treatment	0	1	1044.37	1523.25	0	FALSE	375.167	26.4288	1.35923
2476	H3	3	H	WT	ALA	24hrs	300	6	1.8	No Treatment	0	1	998.953	1459.58	0	FALSE	356.917	26.3238	1.35729
2476	H4	4	H	WT	ALA	24hrs	300	6	1.8	No Treatment	0	1	966.65	1382.36	1	FALSE	312	24.4007	1.32276
2476	H5	5	H	WT	ALA	24hrs	600	6	3.6	No Treatment	0	1	732.37	1526.08	0	FALSE	690	48.5106	1.94215
2476	H6	6	H	WT	ALA	24hrs	600	6	3.6	No Treatment	0	1	751.62	1628.83	0	FALSE	773.5	50.7173	2.02911
2476	H7	7	H	WT	ALA	24hrs	600	6	3.6	No Treatment	0	1	722.87	1557.5	0	FALSE	730.917	50.2768	2.01113
2476	H8	8	H	WT	ALA	24hrs	600	6	3.6	No Treatment	0	1	714.12	1517.33	0	FALSE	699.5	49.4829	1.97953
2476	H9	9	H	WT	ALA	24hrs	1200	6	7.2	No Treatment	0	1	465.832	1539.45	1	FALSE	969.909	67.5546	3.0821
2476	H10	10	H	WT	ALA	24hrs	1200	6	7.2	No Treatment	0	1	427.12	1472.5	0	FALSE	941.667	68.7957	3.20469
2476	H11	11	H	WT	ALA	24hrs	1200	6	7.2	No Treatment	0	1	456.953	1488.33	0	FALSE	927.667	66.9979	3.03011
2476	H12	12	H	WT	ALA	24hrs	1200	6	7.2	No Treatment	0	1	432.203	1304.08	0	FALSE	768.167	63.9942	2.77733
2382	A1	1	A	WT	ALA	36hrs	0	0	0	No Treatment	0	0	1057.97	974.917	0	FALSE	-113.25	-11.9876	0.892956
2382	A2	2	A	WT	ALA	36hrs	0	0	0	No Treatment	0	0	981.723	930.583	0	FALSE	-81.3333	-9.03312	0.917153
2382	A3	3	A	WT	ALA	36hrs	0	0	0	No Treatment	0	0	1041.72	1026.08	0	FALSE	-45.8333	-4.60225	0.956002
2382	A4	4	A	WT	ALA	36hrs	0	0	0	No Treatment	0	0	1040.39	976.583	0	FALSE	-94	-9.93248	0.909649
2382	A5	5	A	WT	ALA	36hrs	0	0	0	No Treatment	0	0	715.973	694.333	0	FALSE	-51.8333	-7.80458	0.927604
2382	A6	6	A	WT	ALA	36hrs	0	0	0	No Treatment	0	0	590.352	596.182	1	FALSE	-24.3636	-4.30462	0.95873
2382	A7	7	A	WT	noALA	36hrs	0	0	0	No Treatment	0	0	10.8068	107.833	0	FALSE	66.8333	86.0809	7.18437
2382	A8	8	A	WT	noALA	36hrs	0	0	0	No Treatment	0	0	-1.60985	100.5	0	FALSE	71.9167	102.29	-43.6729
2382	A9	9	A	WT	noALA	36hrs	0	0	0	No Treatment	0	0	11.8068	105.5	0	FALSE	63.5	84.3217	6.37825
2382	A10	10	A	WT	noALA	36hrs	0	0	0	No Treatment	0	0	-12.9205	74.5455	1	FALSE	57.2727	129.131	-3.43272
2382	A11	11	A	WT	noALA	36hrs	0	0	0	No Treatment	0	0	6.47348	94.6667	0	FALSE	58	89.9595	9.95963
2382	A12	12	A	WT	noALA	36hrs	0	0	0	No Treatment	0	0	-14.5568	79.7273	1	FALSE	64.0909	129.387	-3.40281
2382	B1	1	B	WT	ALA	36hrs	75	6	0.45	No Treatment	0	1	844.557	985.333	0	FALSE	110.583	11.5777	1.13094
2382	B2	2	B	WT	ALA	36hrs	75	6	0.45	No Treatment	0	1	878.64	1040	0	FALSE	131.167	12.9893	1.14928
2382	B3	3	B	WT	ALA	36hrs	75	6	0.45	No Treatment	0	1	870.64	1028.58	0	FALSE	127.75	12.7956	1.14673
2382	B4	4	B	WT	ALA	36hrs	75	6	0.45	No Treatment	0	1	897.625	1035.27	1	FALSE	107.455	10.6911	1.11971
2382	B5	5	B	WT	ALA	36hrs	150	0.75	0.1125	No Treatment	0	1	702.973	765.167	0	FALSE	32	4.3539	1.04552
2382	B6	6	B	WT	ALA	36hrs	150	0.75	0.1125	No Treatment	0	1	670.39	753.083	0	FALSE	52.5	7.26251	1.07831
2382	B7	7	B	WT	ALA	36hrs	150	0.75	0.1125	No Treatment	0	1	607.973	675.167	0	FALSE	37	5.73667	1.06086
2382	B8	8	B	WT	ALA	36hrs	150	0.75	0.1125	No Treatment	0	1	615.723	668.083	0	FALSE	22.1667	3.475	1.036
2382	B9	9	B	WT	ALA	36hrs	300	0.75	0.225	No Treatment	0	1	549.14	661.917	0	FALSE	82.5833	13.0727	1.15039
2382	B10	10	B	WT	ALA	36hrs	300	0.75	0.225	No Treatment	0	1	648.973	754.25	0	FALSE	75.0833	10.3698	1.1157
2382	B11	11	B	WT	ALA	36hrs	300	0.75	0.225	No Treatment	0	1	674.473	775.167	0	FALSE	70.5	9.46342	1.10453
2382	B12	12	B	WT	ALA	36hrs	300	0.75	0.225	No Treatment	0	1	564.64	658.667	0	FALSE	63.8333	10.1569	1.11305
2382	C1	1	C	WT	ALA	36hrs	600	0.75	0.45	No Treatment	0	1	803.223	1009.67	0	FALSE	176.25	17.9944	1.21943
2382	C2	2	C	WT	ALA	36hrs	600	0.75	0.45	No Treatment	0	1	831.14	1055.75	0	FALSE	194.417	18.9572	1.23392
2382	C3	3	C	WT	ALA	36hrs	600	0.75	0.45	No Treatment	0	1	895.14	1107.33	0	FALSE	182	16.8966	1.20332
2382	C4	4	C	WT	ALA	36hrs	600	0.75	0.45	No Treatment	0	1	843.14	1047.58	0	FALSE	174.25	17.1272	1.20667
2382	C5	5	C	WT	ALA	36hrs	1200	0.75	0.9	No Treatment	0	1	646.723	876.417	0	FALSE	199.5	23.5753	1.30848
2382	C6	6	C	WT	ALA	36hrs	1200	0.75	0.9	No Treatment	0	1	634.307	859.5	0	FALSE	195	23.5136	1.30742
2382	C7	7	C	WT	ALA	36hrs	1200	0.75	0.9	No Treatment	0	1	508.89	730.25	0	FALSE	191.167	27.3073	1.37565
2382	C8	8	C	WT	ALA	36hrs	1200	0.75	0.9	No Treatment	0	1	603.64	824.833	0	FALSE	191	24.036	1.31641
2382	C9	9	C	WT	ALA	36hrs	150	1.5	0.225	No Treatment	0	1	661.14	751.917	0	FALSE	60.5833	8.39426	1.09163
2382	C10	10	C	WT	ALA	36hrs	150	1.5	0.225	No Treatment	0	1	785.64	886	0	FALSE	70.1667	8.19889	1.08931
2382	C11	11	C	WT	ALA	36hrs	150	1.5	0.225	No Treatment	0	1	749.307	859.833	0	FALSE	80.3333	9.68291	1.10721
2382	C12	12	C	WT	ALA	36hrs	150	1.5	0.225	No Treatment	0	1	608.307	693.083	0	FALSE	54.5833	8.23414	1.08973
2382	D1	1	D	WT	ALA	36hrs	300	1.5	0.45	No Treatment	0	1	720.39	859.5	0	FALSE	108.917	13.1335	1.15119
2382	D2	2	D	WT	ALA	36hrs	300	1.5	0.45	No Treatment	0	1	801.223	981.833	0	FALSE	150.417	15.806	1.18773
2382	D3	3	D	WT	ALA	36hrs	300	1.5	0.45	No Treatment	0	1	906.723	1103.25	0	FALSE	166.333	15.5009	1.18344
2382	D4	4	D	WT	ALA	36hrs	300	1.5	0.45	No Treatment	0	1	808.557	968.917	0	FALSE	130.167	13.8663	1.16099
2382	D5	5	D	WT	ALA	36hrs	600	1.5	0.9	No Treatment	0	1	691.898	921.727	1	FALSE	199.636	22.3925	1.28853
2382	D6	6	D	WT	ALA	36hrs	600	1.5	0.9	No Treatment	0	1	668.307	875.417	0	FALSE	176.917	20.9313	1.26472
2382	D7	7	D	WT	ALA	36hrs	600	1.5	0.9	No Treatment	0	1	593.14	789.25	0	FALSE	165.917	21.8583	1.27973
2382	D8	8	D	WT	ALA	36hrs	600	1.5	0.9	No Treatment	0	1	649.723	852.333	0	FALSE	172.417	20.9717	1.26537
2382	D9	9	D	WT	ALA	36hrs	1200	1.5	1.8	No Treatment	0	1	559.307	884.917	0	FALSE	295.417	34.5628	1.52818
2382	D10	10	D	WT	ALA	36hrs	1200	1.5	1.8	No Treatment	0	1	516.807	829	0	FALSE	282	35.3027	1.54566
2382	D11	11	D	WT	ALA	36hrs	1200	1.5	1.8	No Treatment	0	1	563.64	883.25	0	FALSE	289.417	33.927	1.51348
2382	D12	12	D	WT	ALA	36hrs	1200	1.5	1.8	No Treatment	0	1	389.807	663.167	0	FALSE	243.167	38.4166	1.62381
2382	E1	1	E	WT	ALA	36hrs	150	3	0.45	No Treatment	0	1	964.89	1147.17	0	FALSE	152.083	13.6157	1.15762
2382	E2	2	E	WT	ALA	36hrs	150	3	0.45	No Treatment	0	1	926.39	1106.67	0	FALSE	150.083	13.9421	1.16201
2382	E3	3	E	WT	ALA	36hrs	150	3	0.45	No Treatment	0	1	899.14	1145.08	0	FALSE	215.75	19.3517	1.23995
2382	E4	4	E	WT	ALA	36hrs	150	3	0.45	No Treatment	0	1	939.473	1105.67	0	FALSE	136	12.6456	1.14476
2382	E5	5	E	WT	ALA	36hrs	300	3	0.9	No Treatment	0	1	836.443	1077.27	1	FALSE	210.636	20.1166	1.25182
2382	E6	6	E	WT	ALA	36hrs	300	3	0.9	No Treatment	0	1	815.14	1025.83	0	FALSE	180.5	18.129	1.22143
2382	E7	7	E	WT	ALA	36hrs	300	3	0.9	No Treatment	0	1	683.89	893.167	0	FALSE	179.083	20.7519	1.26186
2382	E8	8	E	WT	ALA	36hrs	300	3	0.9	No Treatment	0	1	633.973	833.083	0	FALSE	168.917	21.0386	1.26644
2382	E9	9	E	WT	ALA	36hrs	600	3	1.8	No Treatment	0	1	583.307	904.417	0	FALSE	290.917	33.2772	1.49874
2382	E10	10	E	WT	ALA	36hrs	600	3	1.8	No Treatment	0	1	553.723	862.25	0	FALSE	278.333	33.4512	1.50266
2382	E11	11	E	WT	ALA	36hrs	600	3	1.8	No Treatment	0	1	540.64	839.167	0	FALSE	268.333	33.1696	1.49633
2382	E12	12	E	WT	ALA	36hrs	600	3	1.8	No Treatment	0	1	387.307	633.5	0	FALSE	216	35.8027	1.5577
2382	F1	1	F	WT	ALA	36hrs	1200	3	3.6	No Treatment	0	1	458.89	924.5	0	FALSE	435.417	48.6876	1.94885
2382	F2	2	F	WT	ALA	36hrs	1200	3	3.6	No Treatment	0	1	471.39	953.75	0	FALSE	452.167	48.9593	1.95922
2382	F3	3	F	WT	ALA	36hrs	1200	3	3.6	No Treatment	0	1	498.557	987.417	0	FALSE	458.667	47.9164	1.91999
2382	F4	4	F	WT	ALA	36hrs	1200	3	3.6	No Treatment	0	1	543.64	1081.92	0	FALSE	508.083	48.3096	1.93459
2382	F5	5	F	WT	ALA	36hrs	150	4.5	0.675	No Treatment	0	1	908.64	1079	0	FALSE	140.167	13.3644	1.15426
2382	F6	6	F	WT	ALA	36hrs	150	4.5	0.675	No Treatment	0	1	940.307	1075.58	0	FALSE	105.083	10.0521	1.11175
2382	F7	7	F	WT	ALA	36hrs	150	4.5	0.675	No Treatment	0	1	838.14	966.25	0	FALSE	97.9167	10.4605	1.11683
2382	F8	8	F	WT	ALA	36hrs	150	4.5	0.675	No Treatment	0	1	753.39	875.25	0	FALSE	91.6667	10.8474	1.12167
2382	F9	9	F	WT	ALA	36hrs	300	4.5	1.35	No Treatment	0	1	622.89	862.917	0	FALSE	209.833	25.1984	1.33687
2382	F10	10	F	WT	ALA	36hrs	300	4.5	1.35	No Treatment	0	1	622.973	850.25	0	FALSE	197.083	24.0329	1.31636
2382	F11	11	F	WT	ALA	36hrs	300	4.5	1.35	No Treatment	0	1	598.89	830.917	0	FALSE	201.833	25.2064	1.33701
2382	F12	12	F	WT	ALA	36hrs	300	4.5	1.35	No Treatment	0	1	541.057	734.5	0	FALSE	163.25	23.1788	1.30172
2382	G1	1	G	WT	ALA	36hrs	600	4.5	2.7	No Treatment	0	1	558.723	937.333	0	FALSE	348.417	38.4083	1.62359
2382	G2	2	G	WT	ALA	36hrs	600	4.5	2.7	No Treatment	0	1	530.307	909.583	0	FALSE	349.083	39.6961	1.65827
2382	G3	3	G	WT	ALA	36hrs	600	4.5	2.7	No Treatment	0	1	580.898	990.545	1	FALSE	379.455	39.512	1.65322
2382	G4	4	G	WT	ALA	36hrs	600	4.5	2.7	No Treatment	0	1	556.64	941.833	0	FALSE	355	38.9408	1.63775
2382	G5	5	G	WT	ALA	36hrs	1200	4.5	5.4	No Treatment	0	1	455.807	829.083	0	FALSE	343.083	42.945	1.75269
2382	G6	6	G	WT	ALA	36hrs	1200	4.5	5.4	No Treatment	0	1	474.64	1081.08	0	FALSE	576.25	54.8345	2.21408
2382	G7	7	G	WT	ALA	36hrs	1200	4.5	5.4	No Treatment	0	1	361.14	879.583	0	FALSE	488.25	57.4824	2.35197
2382	G8	8	G	WT	ALA	36hrs	1200	4.5	5.4	No Treatment	0	1	387.223	938.75	0	FALSE	521.333	57.3804	2.34634
2382	G9	9	G	WT	ALA	36hrs	150	6	0.9	No Treatment	0	1	695.973	869.25	0	FALSE	143.083	17.0529	1.20559
2382	G10	10	G	WT	ALA	36hrs	150	6	0.9	No Treatment	0	1	616.14	770.75	0	FALSE	124.417	16.8004	1.20193
2382	G11	11	G	WT	ALA	36hrs	150	6	0.9	No Treatment	0	1	663.223	814.333	0	FALSE	120.917	15.4203	1.18232
2382	G12	12	G	WT	ALA	36hrs	150	6	0.9	No Treatment	0	1	638.39	778	0	FALSE	109.417	14.6317	1.17139
2382	H1	1	H	WT	ALA	36hrs	300	6	1.8	No Treatment	0	1	594.14	880.667	0	FALSE	256.333	30.1401	1.43144
2382	H2	2	H	WT	ALA	36hrs	300	6	1.8	No Treatment	0	1	688.89	1006.67	0	FALSE	287.583	29.4512	1.41746
2382	H3	3	H	WT	ALA	36hrs	300	6	1.8	No Treatment	0	1	756.807	1098.17	0	FALSE	311.167	29.1362	1.41116
2382	H4	4	H	WT	ALA	36hrs	300	6	1.8	No Treatment	0	1	734.473	1046.75	0	FALSE	282.083	27.7489	1.38406
2382	H5	5	H	WT	ALA	36hrs	600	6	3.6	No Treatment	0	1	496.89	950.75	0	FALSE	423.667	46.0229	1.85264
2382	H6	6	H	WT	ALA	36hrs	600	6	3.6	No Treatment	0	1	405.723	816.083	0	FALSE	380.167	48.374	1.93701
2382	H7	7	H	WT	ALA	36hrs	600	6	3.6	No Treatment	0	1	397.723	797.667	0	FALSE	369.75	48.1776	1.92967
2382	H8	8	H	WT	ALA	36hrs	600	6	3.6	No Treatment	0	1	357.807	706.25	0	FALSE	318.25	47.0744	1.88945
2382	H9	9	H	WT	ALA	36hrs	1200	6	7.2	No Treatment	0	1	223.557	724.75	0	FALSE	471	67.813	3.10685
2382	H10	10	H	WT	ALA	36hrs	1200	6	7.2	No Treatment	0	1	223.39	734.5	0	FALSE	480.917	68.2823	3.15281
2382	H11	11	H	WT	ALA	36hrs	1200	6	7.2	No Treatment	0	1	246.64	734	0	FALSE	457.167	64.9563	2.85358
2382	H12	12	H	WT	ALA	36hrs	1200	6	7.2	No Treatment	0	1	185.973	525.667	0	TRUE	309.5	62.4655	2.66422
2480	A1	1	A	WT	ALA	36hrs	0	0	0	No Treatment	0	0	1546.84	1614.67	0	FALSE	44.75	2.81165	1.02893
2480	A2	2	A	WT	ALA	36hrs	0	0	0	No Treatment	0	0	1506.18	1588.33	0	FALSE	59.0833	3.77466	1.03923
2480	A3	3	A	WT	ALA	36hrs	0	0	0	No Treatment	0	0	1486.84	1572.33	0	FALSE	62.4167	4.0288	1.04198
2480	A4	4	A	WT	ALA	36hrs	0	0	0	No Treatment	0	0	1540.76	1601.5	0	FALSE	37.6667	2.38634	1.02445
2480	A5	5	A	WT	ALA	36hrs	0	0	0	No Treatment	0	0	1491.76	1527.17	0	FALSE	12.3333	0.819984	1.00827
2480	A6	6	A	WT	ALA	36hrs	0	0	0	No Treatment	0	0	1608.76	1665.5	0	FALSE	33.6667	2.04981	1.02093
2480	A7	7	A	WT	noALA	36hrs	0	0	0	No Treatment	0	0	0.677273	43.0833	0	FALSE	19.3333	96.6154	29.5459
2480	A8	8	A	WT	noALA	36hrs	0	0	0	No Treatment	0	0	-5.77273	41.5	2	FALSE	24.2	131.327	-3.19213
2480	A9	9	A	WT	noALA	36hrs	0	0	0	No Treatment	0	0	2.56364	47	1	FALSE	21.3636	89.2857	9.33333
2480	A10	10	A	WT	noALA	36hrs	0	0	0	No Treatment	0	0	10.2606	42.5833	0	FALSE	9.25	47.4101	1.90151
2480	A11	11	A	WT	noALA	36hrs	0	0	0	No Treatment	0	0	2.34394	51.3333	0	FALSE	25.9167	91.706	12.0569
2480	A12	12	A	WT	noALA	36hrs	0	0	0	No Treatment	0	0	-10.0727	44.9167	0	FALSE	31.9167	146.112	-2.16862
2480	B1	1	B	WT	ALA	36hrs	75	6	0.45	No Treatment	0	1	1410.47	1757.73	1	FALSE	324.182	18.6886	1.22984
2480	B2	2	B	WT	ALA	36hrs	75	6	0.45	No Treatment	0	1	1355.68	1741.83	0	FALSE	363.083	21.1247	1.26782
2480	B3	3	B	WT	ALA	36hrs	75	6	0.45	No Treatment	0	1	1481.59	1901.67	0	FALSE	397	21.1328	1.26795
2480	B4	4	B	WT	ALA	36hrs	75	6	0.45	No Treatment	0	1	1539.01	1913.5	0	FALSE	351.417	18.5893	1.22834
2480	B5	5	B	WT	ALA	36hrs	150	0.75	0.1125	No Treatment	0	1	1860.51	2189.25	0	FALSE	305.667	14.1109	1.16429
2480	B6	6	B	WT	ALA	36hrs	150	0.75	0.1125	No Treatment	0	1	1771.59	2083.58	0	FALSE	288.917	14.0216	1.16308
2480	B7	7	B	WT	ALA	36hrs	150	0.75	0.1125	No Treatment	0	1	1753.09	2036.33	0	FALSE	260.167	12.9227	1.1484
2480	B8	8	B	WT	ALA	36hrs	150	0.75	0.1125	No Treatment	0	1	1677.59	1963.67	0	FALSE	263	13.5526	1.15677
2480	B9	9	B	WT	ALA	36hrs	300	0.75	0.225	No Treatment	0	1	1527.09	1915.67	0	FALSE	365.5	19.3121	1.23934
2480	B10	10	B	WT	ALA	36hrs	300	0.75	0.225	No Treatment	0	1	1495.93	1871.25	0	FALSE	352.25	19.0593	1.23547
2480	B11	11	B	WT	ALA	36hrs	300	0.75	0.225	No Treatment	0	1	1491.76	1855.58	0	FALSE	340.75	18.5947	1.22842
2480	B12	12	B	WT	ALA	36hrs	300	0.75	0.225	No Treatment	0	1	1272.43	1590.08	0	FALSE	294.583	18.7991	1.23151
2480	C1	1	C	WT	ALA	36hrs	600	0.75	0.45	No Treatment	0	1	1314.34	1755.5	0	FALSE	418.083	24.1328	1.31809
2480	C2	2	C	WT	ALA	36hrs	600	0.75	0.45	No Treatment	0	1	1350.51	1792.58	0	FALSE	419	23.6789	1.31025
2480	C3	3	C	WT	ALA	36hrs	600	0.75	0.45	No Treatment	0	1	1469.37	1961.89	3	FALSE	469.444	24.2129	1.31949
2480	C4	4	C	WT	ALA	36hrs	600	0.75	0.45	No Treatment	0	1	1557.51	2052.83	0	FALSE	472.25	23.2663	1.30321
2480	C5	5	C	WT	ALA	36hrs	1200	0.75	0.9	No Treatment	0	1	1503.43	2102.25	0	FALSE	575.75	27.6912	1.38296
2480	C6	6	C	WT	ALA	36hrs	1200	0.75	0.9	No Treatment	0	1	1468.43	2053.17	0	FALSE	561.667	27.667	1.3825
2480	C7	7	C	WT	ALA	36hrs	1200	0.75	0.9	No Treatment	0	1	1564.01	2200.25	0	FALSE	613.167	28.1634	1.39205
2480	C8	8	C	WT	ALA	36hrs	1200	0.75	0.9	No Treatment	0	1	1388.59	2001.58	0	FALSE	589.917	29.8162	1.42483
2480	C9	9	C	WT	ALA	36hrs	150	1.5	0.225	No Treatment	0	1	1771.53	2183.2	2	FALSE	388.6	17.9897	1.21936
2480	C10	10	C	WT	ALA	36hrs	150	1.5	0.225	No Treatment	0	1	1689.93	2060.33	0	FALSE	347.333	17.049	1.20553
2480	C11	11	C	WT	ALA	36hrs	150	1.5	0.225	No Treatment	0	1	1661.76	2018.92	0	FALSE	334.083	16.739	1.20104
2480	C12	12	C	WT	ALA	36hrs	150	1.5	0.225	No Treatment	0	1	1357.01	1656.58	0	FALSE	276.5	16.9267	1.20376
2480	D1	1	D	WT	ALA	36hrs	300	1.5	0.45	No Treatment	0	1	1402.51	1791.33	0	FALSE	365.75	20.6842	1.26078
2480	D2	2	D	WT	ALA	36hrs	300	1.5	0.45	No Treatment	0	1	1359.34	1760.08	0	FALSE	377.667	21.7423	1.27783
2480	D3	3	D	WT	ALA	36hrs	300	1.5	0.45	No Treatment	0	1	1605.53	2081.1	2	FALSE	452.5	21.9871	1.28184
2480	D4	4	D	WT	ALA	36hrs	300	1.5	0.45	No Treatment	0	1	1563.26	2025.83	0	FALSE	439.5	21.9447	1.28114
2480	D5	5	D	WT	ALA	36hrs	600	1.5	0.9	No Treatment	0	1	1380.84	1946.17	0	FALSE	542.25	28.1968	1.39269
2480	D6	6	D	WT	ALA	36hrs	600	1.5	0.9	No Treatment	0	1	1596.26	2231.33	0	FALSE	612	27.7141	1.3834
2480	D7	7	D	WT	ALA	36hrs	600	1.5	0.9	No Treatment	0	1	1596.51	2239.58	0	FALSE	620	27.9719	1.38835
2480	D8	8	D	WT	ALA	36hrs	600	1.5	0.9	No Treatment	0	1	1467.84	2078.75	0	FALSE	587.833	28.5956	1.40047
2480	D9	9	D	WT	ALA	36hrs	1200	1.5	1.8	No Treatment	0	1	1236.01	2013.92	0	FALSE	754.833	37.9152	1.6107
2480	D10	10	D	WT	ALA	36hrs	1200	1.5	1.8	No Treatment	0	1	1252.84	1997	0	FALSE	721.083	36.5304	1.57556
2480	D11	11	D	WT	ALA	36hrs	1200	1.5	1.8	No Treatment	0	1	1176.09	1905.25	0	FALSE	706.083	37.5142	1.60036
2480	D12	12	D	WT	ALA	36hrs	1200	1.5	1.8	No Treatment	0	1	1010.93	1675.17	0	FALSE	641.167	38.8093	1.63424
2480	E1	1	E	WT	ALA	36hrs	150	3	0.45	No Treatment	0	1	1140.65	1487.82	1	FALSE	324.091	22.1261	1.28413
2480	E2	2	E	WT	ALA	36hrs	150	3	0.45	No Treatment	0	1	1371.01	1760.67	0	FALSE	366.583	21.0972	1.26738
2480	E3	3	E	WT	ALA	36hrs	150	3	0.45	No Treatment	0	1	1509.43	1938	0	FALSE	405.5	21.1757	1.26864
2480	E4	4	E	WT	ALA	36hrs	150	3	0.45	No Treatment	0	1	1765.26	2245.5	0	FALSE	457.167	20.5706	1.25898
2480	E5	5	E	WT	ALA	36hrs	300	3	0.9	No Treatment	0	1	1494.34	2048.33	0	FALSE	530.917	26.2147	1.35528
2480	E6	6	E	WT	ALA	36hrs	300	3	0.9	No Treatment	0	1	1459.93	2025.17	0	FALSE	542.167	27.08	1.37137
2480	E7	7	E	WT	ALA	36hrs	300	3	0.9	No Treatment	0	1	1495.82	2080.44	3	FALSE	561.556	27.2948	1.37542
2480	E8	8	E	WT	ALA	36hrs	300	3	0.9	No Treatment	0	1	1492.93	2080.6	2	FALSE	564.6	27.4407	1.37818
2480	E9	9	E	WT	ALA	36hrs	600	3	1.8	No Treatment	0	1	1471.26	2282.5	0	FALSE	788.167	34.8835	1.53571
2480	E10	10	E	WT	ALA	36hrs	600	3	1.8	No Treatment	0	1	1413.34	2208.08	0	FALSE	771.667	35.3164	1.54599
2480	E11	11	E	WT	ALA	36hrs	600	3	1.8	No Treatment	0	1	1426.26	2184.42	0	FALSE	735.083	34.0105	1.51539
2480	E12	12	E	WT	ALA	36hrs	600	3	1.8	No Treatment	0	1	1144.26	1793.25	0	FALSE	625.917	35.359	1.54701
2480	F1	1	F	WT	ALA	36hrs	1200	3	3.6	No Treatment	0	1	810.844	1719.25	0	FALSE	885.333	52.1958	2.09187
2480	F2	2	F	WT	ALA	36hrs	1200	3	3.6	No Treatment	0	1	783.594	1644.67	0	FALSE	838	51.6775	2.06943
2480	F3	3	F	WT	ALA	36hrs	1200	3	3.6	No Treatment	0	1	970.511	2094.17	0	FALSE	1100.58	53.1402	2.13403
2480	F4	4	F	WT	ALA	36hrs	1200	3	3.6	No Treatment	0	1	1024.34	2143.25	0	FALSE	1095.83	51.6859	2.06979
2480	F5	5	F	WT	ALA	36hrs	150	4.5	0.675	No Treatment	0	1	1554.51	2042.33	0	FALSE	464.75	23.0159	1.29897
2480	F6	6	F	WT	ALA	36hrs	150	4.5	0.675	No Treatment	0	1	1527.34	1997.67	0	FALSE	447.25	22.6502	1.29283
2480	F7	7	F	WT	ALA	36hrs	150	4.5	0.675	No Treatment	0	1	1491.84	1952.17	0	FALSE	437.25	22.6661	1.29309
2480	F8	8	F	WT	ALA	36hrs	150	4.5	0.675	No Treatment	0	1	1508.59	1981.17	0	FALSE	449.5	22.956	1.29796
2480	F9	9	F	WT	ALA	36hrs	300	4.5	1.35	No Treatment	0	1	1559.51	2230.33	0	FALSE	647.75	29.3463	1.41535
2480	F10	10	F	WT	ALA	36hrs	300	4.5	1.35	No Treatment	0	1	1498.76	2150.67	0	FALSE	628.833	29.5561	1.41957
2480	F11	11	F	WT	ALA	36hrs	300	4.5	1.35	No Treatment	0	1	1296.09	1881	0	FALSE	561.833	30.2398	1.43348
2480	F12	12	F	WT	ALA	36hrs	300	4.5	1.35	No Treatment	0	1	1016.09	1517.5	0	FALSE	478.333	32.0078	1.47076
2480	G1	1	G	WT	ALA	36hrs	600	4.5	2.7	No Treatment	0	1	705.473	1283	1	TRUE	554.455	44.0069	1.78593
2480	G2	2	G	WT	ALA	36hrs	600	4.5	2.7	No Treatment	0	1	882.011	1642.58	0	FALSE	737.5	45.5384	1.83616
2480	G3	3	G	WT	ALA	36hrs	600	4.5	2.7	No Treatment	0	1	999.745	1824	1	FALSE	801.182	44.4872	1.80139
2480	G4	4	G	WT	ALA	36hrs	600	4.5	2.7	No Treatment	0	1	1056.01	1866.67	0	FALSE	787.583	42.72	1.74581
2480	G5	5	G	WT	ALA	36hrs	1200	4.5	5.4	No Treatment	0	1	819.745	2048.64	1	FALSE	1205.82	59.53	2.47097
2480	G6	6	G	WT	ALA	36hrs	1200	4.5	5.4	No Treatment	0	1	752.344	1842.92	0	FALSE	1067.5	58.6589	2.4189
2480	G7	7	G	WT	ALA	36hrs	1200	4.5	5.4	No Treatment	0	1	756.011	1888	0	FALSE	1108.92	59.4617	2.4668
2480	G8	8	G	WT	ALA	36hrs	1200	4.5	5.4	No Treatment	0	1	756.844	1952.5	0	FALSE	1172.58	60.7736	2.54931
2480	G9	9	G	WT	ALA	36hrs	150	6	0.9	No Treatment	0	1	1525.34	2047.92	0	FALSE	499.5	24.6686	1.32747
2480	G10	10	G	WT	ALA	36hrs	150	6	0.9	No Treatment	0	1	1518.84	2044.83	0	FALSE	502.917	24.8752	1.33112
2480	G11	11	G	WT	ALA	36hrs	150	6	0.9	No Treatment	0	1	1430.68	1962.17	0	FALSE	508.417	26.2193	1.35537
2480	G12	12	G	WT	ALA	36hrs	150	6	0.9	No Treatment	0	1	1018.01	1409.75	0	FALSE	368.667	26.5863	1.36214
2480	H1	1	H	WT	ALA	36hrs	300	6	1.8	No Treatment	0	1	1082.18	1709.58	0	FALSE	604.333	35.8334	1.55844
2480	H2	2	H	WT	ALA	36hrs	300	6	1.8	No Treatment	0	1	1132.43	1728.08	0	FALSE	572.583	33.5824	1.50562
2480	H3	3	H	WT	ALA	36hrs	300	6	1.8	No Treatment	0	1	879.382	1355.73	1	FALSE	453.273	34.0128	1.51544
2480	H4	4	H	WT	ALA	36hrs	300	6	1.8	No Treatment	0	1	1111.34	1717.58	0	FALSE	583.167	34.415	1.52474
2480	H5	5	H	WT	ALA	36hrs	600	6	3.6	No Treatment	0	1	815.094	1659.25	0	FALSE	821.083	50.183	2.00735
2480	H6	6	H	WT	ALA	36hrs	600	6	3.6	No Treatment	0	1	815.011	1662	0	FALSE	823.917	50.2717	2.01093
2480	H7	7	H	WT	ALA	36hrs	600	6	3.6	No Treatment	0	1	732.177	1573.92	0	FALSE	818.667	52.7885	2.11813
2480	H8	8	H	WT	ALA	36hrs	600	6	3.6	No Treatment	0	1	700.011	1467.83	0	FALSE	744.75	51.5483	2.06391
2480	H9	9	H	WT	ALA	36hrs	1200	6	7.2	No Treatment	0	1	551.677	1630.17	0	FALSE	1055.42	65.6724	2.91311
2480	H10	10	H	WT	ALA	36hrs	1200	6	7.2	No Treatment	0	1	578.427	1842.5	0	FALSE	1241	68.2083	3.14547
2480	H11	11	H	WT	ALA	36hrs	1200	6	7.2	No Treatment	0	1	556.177	1686.08	0	FALSE	1106.83	66.556	2.99007
2480	H12	12	H	WT	ALA	36hrs	1200	6	7.2	No Treatment	0	1	589.382	1795.82	1	FALSE	1183.36	66.7532	3.0078
2481	A1	1	A	WT	ALA	36hrs	0	0	0	No Treatment	0	0	1790.69	1818.75	0	FALSE	2.25	0.125493	1.00126
2481	A2	2	A	WT	ALA	36hrs	0	0	0	No Treatment	0	0	1604.6	1633.42	0	FALSE	3	0.186613	1.00187
2481	A3	3	A	WT	ALA	36hrs	0	0	0	No Treatment	0	0	2030.69	2047.5	0	FALSE	-9	-0.445173	0.995568
2481	A4	4	A	WT	ALA	36hrs	0	0	0	No Treatment	0	0	1989.35	1971.5	0	FALSE	-43.6667	-2.24428	0.97805
2481	A5	5	A	WT	ALA	36hrs	0	0	0	No Treatment	0	0	1910.19	1960.08	0	FALSE	24.0833	1.24509	1.01261
2481	A6	6	A	WT	ALA	36hrs	0	0	0	No Treatment	0	0	1986.6	2049	0	FALSE	36.5833	1.8082	1.01842
2481	A7	7	A	WT	noALA	36hrs	0	0	0	No Treatment	0	0	0.268939	78.25	0	FALSE	52.1667	99.4871	194.972
2481	A8	8	A	WT	noALA	36hrs	0	0	0	No Treatment	0	0	1.18561	70.1667	0	FALSE	43.1667	97.3268	37.4089
2481	A9	9	A	WT	noALA	36hrs	0	0	0	No Treatment	0	0	2.82197	68.5455	1	FALSE	39.9091	93.396	15.1423
2481	A10	10	A	WT	noALA	36hrs	0	0	0	No Treatment	0	0	2.35227	68.1667	0	FALSE	40	94.4459	18.0048
2481	A11	11	A	WT	noALA	36hrs	0	0	0	No Treatment	0	0	-2.56439	72.4167	0	FALSE	49.1667	105.503	-18.1728
2481	A12	12	A	WT	noALA	36hrs	0	0	0	No Treatment	0	0	-4.06439	78.25	0	FALSE	56.5	107.751	-12.9012
2481	B1	1	B	WT	ALA	36hrs	75	6	0.45	No Treatment	0	1	1521.52	1920.58	0	FALSE	373.25	19.699	1.24531
2481	B2	2	B	WT	ALA	36hrs	75	6	0.45	No Treatment	0	1	1486.19	1914.83	0	FALSE	402.833	21.325	1.27105
2481	B3	3	B	WT	ALA	36hrs	75	6	0.45	No Treatment	0	1	1704.1	2134.58	0	FALSE	404.667	19.1897	1.23747
2481	B4	4	B	WT	ALA	36hrs	75	6	0.45	No Treatment	0	1	1709.37	2138.09	1	FALSE	402.909	19.0746	1.23571
2481	B5	5	B	WT	ALA	36hrs	150	0.75	0.1125	No Treatment	0	1	1679.02	1939.33	0	FALSE	234.5	12.2549	1.13966
2481	B6	6	B	WT	ALA	36hrs	150	0.75	0.1125	No Treatment	0	1	1871.35	2123	0	FALSE	225.833	10.7684	1.12068
2481	B7	7	B	WT	ALA	36hrs	150	0.75	0.1125	No Treatment	0	1	1863.69	2152.58	0	FALSE	263.083	12.3701	1.14116
2481	B8	8	B	WT	ALA	36hrs	150	0.75	0.1125	No Treatment	0	1	1951.1	2249.42	0	FALSE	272.5	12.2549	1.13966
2481	B9	9	B	WT	ALA	36hrs	300	0.75	0.225	No Treatment	0	1	1945.02	2373.67	0	FALSE	402.833	17.1575	1.20711
2481	B10	10	B	WT	ALA	36hrs	300	0.75	0.225	No Treatment	0	1	1841.19	2236.75	0	FALSE	369.75	16.7237	1.20082
2481	B11	11	B	WT	ALA	36hrs	300	0.75	0.225	No Treatment	0	1	1504.77	1863.25	0	FALSE	332.667	18.1049	1.22107
2481	B12	12	B	WT	ALA	36hrs	300	0.75	0.225	No Treatment	0	1	1565.1	1891.58	0	FALSE	300.667	16.1149	1.19211
2481	C1	1	C	WT	ALA	36hrs	600	0.75	0.45	No Treatment	0	1	1097.52	1487.5	0	FALSE	364.167	24.9142	1.33181
2481	C2	2	C	WT	ALA	36hrs	600	0.75	0.45	No Treatment	0	1	1332.73	1850.82	1	FALSE	492.273	26.9738	1.36937
2481	C3	3	C	WT	ALA	36hrs	600	0.75	0.45	No Treatment	0	1	1430.44	1925.58	0	FALSE	469.333	24.7048	1.32811
2481	C4	4	C	WT	ALA	36hrs	600	0.75	0.45	No Treatment	0	1	1434.52	1942	0	FALSE	481.667	25.1367	1.33577
2481	C5	5	C	WT	ALA	36hrs	1200	0.75	0.9	No Treatment	0	1	1480.99	2116.7	2	FALSE	609.9	29.1695	1.41182
2481	C6	6	C	WT	ALA	36hrs	1200	0.75	0.9	No Treatment	0	1	1368.6	1974.08	0	FALSE	579.667	29.7529	1.42355
2481	C7	7	C	WT	ALA	36hrs	1200	0.75	0.9	No Treatment	0	1	1398.77	2069.67	0	FALSE	645.083	31.5621	1.46118
2481	C8	8	C	WT	ALA	36hrs	1200	0.75	0.9	No Treatment	0	1	1460.69	2130.58	0	FALSE	644.083	30.6011	1.44095
2481	C9	9	C	WT	ALA	36hrs	150	1.5	0.225	No Treatment	0	1	1972.19	2356.2	2	FALSE	358.2	15.3708	1.18163
2481	C10	10	C	WT	ALA	36hrs	150	1.5	0.225	No Treatment	0	1	1739.52	2114.83	0	FALSE	349.5	16.7303	1.20092
2481	C11	11	C	WT	ALA	36hrs	150	1.5	0.225	No Treatment	0	1	1712.02	2069.67	0	FALSE	331.833	16.2357	1.19383
2481	C12	12	C	WT	ALA	36hrs	150	1.5	0.225	No Treatment	0	1	1591.85	1888.17	0	FALSE	270.5	14.5246	1.16993
2481	D1	1	D	WT	ALA	36hrs	300	1.5	0.45	No Treatment	0	1	1547.1	2015.33	0	FALSE	442.417	22.2374	1.28596
2481	D2	2	D	WT	ALA	36hrs	300	1.5	0.45	No Treatment	0	1	1527.52	2003	0	FALSE	449.667	22.7428	1.29438
2481	D3	3	D	WT	ALA	36hrs	300	1.5	0.45	No Treatment	0	1	1675.02	2203.42	0	FALSE	502.583	23.0797	1.30005
2481	D4	4	D	WT	ALA	36hrs	300	1.5	0.45	No Treatment	0	1	1476.85	1956.33	0	FALSE	453.667	23.4997	1.30718
2481	D5	5	D	WT	ALA	36hrs	600	1.5	0.9	No Treatment	0	1	1423.27	2059.17	0	FALSE	610.083	30.0038	1.42865
2481	D6	6	D	WT	ALA	36hrs	600	1.5	0.9	No Treatment	0	1	1275.85	1846.25	0	FALSE	544.583	29.915	1.42684
2481	D7	7	D	WT	ALA	36hrs	600	1.5	0.9	No Treatment	0	1	1539.69	2211.33	0	FALSE	645.833	29.5506	1.41946
2481	D8	8	D	WT	ALA	36hrs	600	1.5	0.9	No Treatment	0	1	1512.85	2181.08	0	FALSE	642.417	29.8068	1.42464
2481	D9	9	D	WT	ALA	36hrs	1200	1.5	1.8	No Treatment	0	1	1301.27	2288.92	0	FALSE	961.833	42.5007	1.73915
2481	D10	10	D	WT	ALA	36hrs	1200	1.5	1.8	No Treatment	0	1	1227.37	2148	1	FALSE	894.818	42.1649	1.72905
2481	D11	11	D	WT	ALA	36hrs	1200	1.5	1.8	No Treatment	0	1	1152.19	2036	0	FALSE	858	42.6826	1.74467
2481	D12	12	D	WT	ALA	36hrs	1200	1.5	1.8	No Treatment	0	1	1059.85	1797	0	FALSE	711.333	40.1614	1.67116
2481	E1	1	E	WT	ALA	36hrs	150	3	0.45	No Treatment	0	1	1332.02	1705.17	0	FALSE	347.333	20.6826	1.26076
2481	E2	2	E	WT	ALA	36hrs	150	3	0.45	No Treatment	0	1	1485.6	1956.25	0	FALSE	444.833	23.0432	1.29943
2481	E3	3	E	WT	ALA	36hrs	150	3	0.45	No Treatment	0	1	1590.02	2038.42	0	FALSE	422.583	20.9969	1.26577
2481	E4	4	E	WT	ALA	36hrs	150	3	0.45	No Treatment	0	1	1452.02	1893.25	0	FALSE	415.417	22.2453	1.2861
2481	E5	5	E	WT	ALA	36hrs	300	3	0.9	No Treatment	0	1	1269.52	1832.58	0	FALSE	537.25	29.7354	1.42319
2481	E6	6	E	WT	ALA	36hrs	300	3	0.9	No Treatment	0	1	1445.44	2000.83	0	FALSE	529.583	26.8141	1.36638
2481	E7	7	E	WT	ALA	36hrs	300	3	0.9	No Treatment	0	1	1478.44	2079.83	0	FALSE	575.583	28.0223	1.38932
2481	E8	8	E	WT	ALA	36hrs	300	3	0.9	No Treatment	0	1	1552.19	2177.33	3	FALSE	599.333	27.8563	1.38612
2481	E9	9	E	WT	ALA	36hrs	600	3	1.8	No Treatment	0	1	1310.35	2182.17	0	FALSE	846	39.2329	1.64563
2481	E10	10	E	WT	ALA	36hrs	600	3	1.8	No Treatment	0	1	1306.77	2138.17	0	FALSE	805.583	38.1368	1.61647
2481	E11	11	E	WT	ALA	36hrs	600	3	1.8	No Treatment	0	1	1135.52	1837.58	0	FALSE	676.25	37.3254	1.59554
2481	E12	12	E	WT	ALA	36hrs	600	3	1.8	No Treatment	0	1	1010.35	1686.75	0	FALSE	650.583	39.1697	1.64392
2481	F1	1	F	WT	ALA	36hrs	1200	3	3.6	No Treatment	0	1	774.277	1828.27	1	FALSE	1028.18	57.0433	2.32793
2481	F2	2	F	WT	ALA	36hrs	1200	3	3.6	No Treatment	0	1	818.102	1951.25	0	FALSE	1107.33	57.5108	2.35354
2481	F3	3	F	WT	ALA	36hrs	1200	3	3.6	No Treatment	0	1	830.963	1964.44	3	FALSE	1107.67	57.1366	2.33299
2481	F4	4	F	WT	ALA	36hrs	1200	3	3.6	No Treatment	0	1	846.936	1956	0	FALSE	1083.25	56.1215	2.27902
2481	F5	5	F	WT	ALA	36hrs	150	4.5	0.675	No Treatment	0	1	1365.02	1834.58	0	FALSE	443.75	24.5333	1.32509
2481	F6	6	F	WT	ALA	36hrs	150	4.5	0.675	No Treatment	0	1	1451.27	1943.25	0	FALSE	466.167	24.312	1.32121
2481	F7	7	F	WT	ALA	36hrs	150	4.5	0.675	No Treatment	0	1	1584.44	2092.33	0	FALSE	482.083	23.3283	1.30426
2481	F8	8	F	WT	ALA	36hrs	150	4.5	0.675	No Treatment	0	1	1663.69	2218.83	0	FALSE	529.333	24.1372	1.31817
2481	F9	9	F	WT	ALA	36hrs	300	4.5	1.35	No Treatment	0	1	1289.94	1943.17	0	FALSE	627.417	32.7231	1.48639
2481	F10	10	F	WT	ALA	36hrs	300	4.5	1.35	No Treatment	0	1	1348.09	2012.45	1	FALSE	638.545	32.142	1.47367
2481	F11	11	F	WT	ALA	36hrs	300	4.5	1.35	No Treatment	0	1	1154.69	1801.33	0	FALSE	620.833	34.9663	1.53766
2481	F12	12	F	WT	ALA	36hrs	300	4.5	1.35	No Treatment	0	1	1259.52	1896	0	FALSE	610.667	32.6527	1.48484
2481	G1	1	G	WT	ALA	36hrs	600	4.5	2.7	No Treatment	0	1	925.186	1753.08	0	FALSE	802.083	46.4365	1.86694
2481	G2	2	G	WT	ALA	36hrs	600	4.5	2.7	No Treatment	0	1	1064.94	2094.08	0	FALSE	1003.33	48.5108	1.94215
2481	G3	3	G	WT	ALA	36hrs	600	4.5	2.7	No Treatment	0	1	1037.19	2012.58	0	FALSE	949.583	47.7954	1.91554
2481	G4	4	G	WT	ALA	36hrs	600	4.5	2.7	No Treatment	0	1	935.102	1807	0	FALSE	846.083	47.5011	1.9048
2481	G5	5	G	WT	ALA	36hrs	1200	4.5	5.4	No Treatment	0	1	679.352	1874.92	0	FALSE	1169.75	63.2604	2.72186
2481	G6	6	G	WT	ALA	36hrs	1200	4.5	5.4	No Treatment	0	1	686.519	1846.08	0	FALSE	1133.75	62.2848	2.65145
2481	G7	7	G	WT	ALA	36hrs	1200	4.5	5.4	No Treatment	0	1	700.102	1888.17	0	FALSE	1162.25	62.4076	2.66011
2481	G8	8	G	WT	ALA	36hrs	1200	4.5	5.4	No Treatment	0	1	654.186	1863.33	0	FALSE	1183.33	64.3984	2.80886
2481	G9	9	G	WT	ALA	36hrs	150	6	0.9	No Treatment	0	1	1492.69	2039.92	0	FALSE	521.417	25.8883	1.34931
2481	G10	10	G	WT	ALA	36hrs	150	6	0.9	No Treatment	0	1	1306.44	1778.5	0	FALSE	446.25	25.4609	1.34158
2481	G11	11	G	WT	ALA	36hrs	150	6	0.9	No Treatment	0	1	1405.19	1947.33	0	FALSE	516.333	26.8711	1.36745
2481	G12	12	G	WT	ALA	36hrs	150	6	0.9	No Treatment	0	1	1321.6	1784.42	0	FALSE	437	24.8493	1.33066
2481	H1	1	H	WT	ALA	36hrs	300	6	1.8	No Treatment	0	1	1028.79	1636.6	2	FALSE	582	36.1314	1.56572
2481	H2	2	H	WT	ALA	36hrs	300	6	1.8	No Treatment	0	1	901.936	1483.17	0	FALSE	555.417	38.1114	1.61581
2481	H3	3	H	WT	ALA	36hrs	300	6	1.8	No Treatment	0	1	992.186	1652.67	0	FALSE	634.667	39.0119	1.63967
2481	H4	4	H	WT	ALA	36hrs	300	6	1.8	No Treatment	0	1	1086.52	1706.58	0	FALSE	594.25	35.3558	1.54693
2481	H5	5	H	WT	ALA	36hrs	600	6	3.6	No Treatment	0	1	651.686	1442.25	0	FALSE	764.75	53.9912	2.1735
2481	H6	6	H	WT	ALA	36hrs	600	6	3.6	No Treatment	0	1	771.852	1711	0	FALSE	913.333	54.1978	2.1833
2481	H7	7	H	WT	ALA	36hrs	600	6	3.6	No Treatment	0	1	814.102	1733.75	0	FALSE	893.833	52.3341	2.09794
2481	H8	8	H	WT	ALA	36hrs	600	6	3.6	No Treatment	0	1	739.686	1701.58	0	FALSE	936.083	55.8599	2.26552
2481	H9	9	H	WT	ALA	36hrs	1200	6	7.2	No Treatment	0	1	520.936	1707.75	0	FALSE	1161	69.0276	3.22868
2481	H10	10	H	WT	ALA	36hrs	1200	6	7.2	No Treatment	0	1	557.277	1875.91	1	FALSE	1292.82	69.8785	3.31989
2481	H11	11	H	WT	ALA	36hrs	1200	6	7.2	No Treatment	0	1	485.602	1591.67	0	FALSE	1080.25	68.988	3.22456
2481	H12	12	H	WT	ALA	36hrs	1200	6	7.2	No Treatment	0	1	480.769	1508.25	0	FALSE	1001.67	67.569	3.08347
														#REF!
